# Supplementary material for: Computational identification of putative mRNA-miRNA signatures in chemoresistant and metastatic triple-negative breast cancer
Source: Biochem Biophys Rep. 2026 Jun 4;46:102656. doi: 10.1016/j.bbrep.2026.102656 (PMC13254719; doi:10.1016/j.bbrep.2026.102656)
Supplement: Multimedia component 1 [file mmc1.xlsx]

## Sheet: Sheet1
article title
Computational Identification of Putative mRNA-miRNA Signatures in Chemoresistant and Metastatic Triple-Negative Breast Cancer
journal name
Biochemistry and Biophysics Reports
author names
Mahvash Farajzadeh-Dehkordi, Elham Rezvani Boroujeni, Sina Darzi, Manijeh Jalilvand, & Babak Rahmani
affiliation and e-mail address of the corresponding author
Babak Rahmani 1&2
1.Department of Molecular Medicine, Qazvin University of Medical Sciences, Qazvin, Iran
2.Cellular and Molecular Research Center, Institute for Prevention of Non-Communicable Diseases, Qazvin University of Medical Sciences, Qazvin, Iran
b.rahmanigene@gmail.com

## Sheet: GSE43502
ID	Gene Symbol	logFC	P.Value	adj.P.Val		3125 Target
238750_at	CCL28	5.99208	1.73154e-05	0.249976		1536 UP
211650_x_at	IGH /// IGHA1 /// IGHD /// IGHG1 /// IGHG3 /// IGHM /// IGHV3-23 /// IGHV4-31	4.83788	0.000447185	0.340005		1589 Down
211908_x_at	IGK	4.83527	0.000571826	0.340005
216207_x_at	IGKC	4.78169	0.000935377	0.350975
216510_x_at	IGHA1 /// IGHG1 /// IGHM /// IGHV3-23 /// IGHV4-31	4.66028	0.00028127	0.340005
224027_at	CCL28	4.5931	0.00248097	0.390477
214836_x_at	IGK /// IGKC	4.5312	0.0012876	0.364485
214669_x_at	IGKC	4.46333	0.000708416	0.340005
217022_s_at	IGH /// IGHA1 /// IGHA2	4.42961	0.00245903	0.390477
211430_s_at	IGHG1 /// IGHG2 /// IGHM /// IGHV4-31 /// MIR8071-1 /// MIR8071-2	4.41683	0.00280928	0.404677
215121_x_at	CYAT1 /// IGLC1 /// IGLV1-44	4.37772	0.000354553	0.340005
214916_x_at	IGHA1 /// IGHA2 /// IGHG1 /// IGHG3 /// IGHM /// IGHV3-23 /// IGHV4-31	4.35331	0.000776547	0.340005
211641_x_at	IGHA1 /// IGHA2 /// IGHD /// IGHG1 /// IGHG3 /// IGHM /// IGHV4-31	4.28814	0.00475226	0.416164
217239_x_at	LOC101930405	4.2653	0.00196832	0.384655
224240_s_at	CCL28	4.26333	0.000133996	0.340005
214973_x_at	IGHD	4.25136	0.00162049	0.379502
215176_x_at	IGK /// IGKC	4.24855	0.00209476	0.384655
217281_x_at	IGH /// IGHA1 /// IGHA2 /// IGHG1 /// IGHG2 /// IGHG3 /// IGHM /// IGHV4-31 /// LOC102725526	4.24496	0.00176649	0.38207
214677_x_at	IGLC1	4.23039	0.000441744	0.340005
211798_x_at	IGLJ3	4.2081	0.000956474	0.350975
217260_x_at	LOC102723479	4.19353	0.00318591	0.404677
217157_x_at	IGK /// IGKC	4.18765	0.00293926	0.404677
215379_x_at	IGLV1-44	4.18437	0.000786138	0.340005
224795_x_at	IGK /// IGKC	4.15529	0.0020163	0.384655
211647_x_at	IGHG1 /// IGHM	4.1462	0.00608702	0.441018
217480_x_at	AC128677.4 /// CH17-132F21.1 /// IGKV1OR-1 /// IGKV1OR-1 /// IGKV1OR10-1 /// IGKV1OR10-1 /// IGKV1OR2-2	4.11764	0.00407218	0.415385
211640_x_at	IGHG1 /// IGHM	4.09646	0.00450286	0.416164
216557_x_at	IGHA1 /// IGHD /// IGHG1 /// IGHG3 /// IGHM /// IGHV4-31	4.0689	0.00381079	0.410147
209138_x_at	IGLC1	4.06007	0.000604714	0.340005
215946_x_at	IGLL3P	3.95732	0.00144423	0.364485
221671_x_at	IGK /// IGKC	3.9367	0.00165625	0.379502
217138_x_at	IGLC1	3.93529	0.00432428	0.415791
221651_x_at	IGK /// IGKC	3.89956	0.00203699	0.384655
234764_x_at	CKAP2 /// DKFZp667J0810 /// IGLC1 /// IGLJ2 /// IGLJ2 /// IGLJ3 /// IGLJ3 /// IGLJ3 /// IGLV1-36 /// IGLV1-36 /// IGLV1-44 /// IGLV1-50 /// IGLV1-50 /// IGLV@	3.86462	0.000571505	0.340005
216576_x_at	IGK /// IGKC	3.8608	0.00800299	0.446194
211642_at	IGHV3-73 /// IGHV3-73	3.85735	0.00071643	0.340005
216542_x_at	IGHA1 /// IGHG1 /// IGHM	3.83583	0.00364545	0.404677
1554273_a_at	ERAP2	3.75989	5.53947e-05	0.323807
211881_x_at	IGLJ3	3.7569	0.00254259	0.391749
217320_at	LOC100293211	3.74816	0.00735886	0.446194
230381_at	C1orf186 /// LOC101929219	3.72119	0.00698812	0.446194
216401_x_at	IGKV1-37 /// IGKV1-37 /// IGKV1D-37 /// IGKV1D-37	3.69217	0.0129253	0.48927
211649_x_at	IGHA1 /// IGHG1 /// IGHM	3.67311	0.00715219	0.446194
217384_x_at	LOC100293211	3.66475	0.00531488	0.428136
212592_at	IGJ	3.65367	0.00136104	0.364485
213502_x_at	GUSBP11	3.65151	0.000140927	0.340005
234419_x_at	IGHA1 /// IGHG1 /// IGHG3 /// IGHM /// IGHV4-31 /// LOC100293211	3.59715	0.0121334	0.487035
211637_x_at	IGH /// IGHA1 /// IGHA2 /// IGHD /// IGHG1 /// IGHG3 /// IGHG4 /// IGHM /// IGHV3-23 /// IGHV4-31	3.52678	0.00843652	0.449015
217369_at	IGHG1 /// LOC101930405	3.47187	0.00334712	0.404677
211645_x_at	IGKV1-17 /// IGKV1-17	3.39499	0.0160429	0.506321
211643_x_at	IGK /// IGKC	3.37432	0.0125116	0.48927
215217_at	IGKC	3.31657	0.027141	0.552059
205890_s_at	GABBR1 /// UBD	3.31555	0.0126652	0.48927
211634_x_at	IGHM	3.26623	0.0252843	0.542977
234477_at	IGHA1 /// IGHV4-31	3.26192	0.00190223	0.384655
217034_at	LOC101928457	3.25381	0.0264476	0.550207
216558_x_at	IGHA1 /// IGHD /// IGHG1 /// IGHG2 /// IGHG3 /// IGHM /// IGHV4-31	3.19246	0.0171739	0.510986
204580_at	MMP12	3.18834	0.0268407	0.551076
216491_x_at	IGHM	3.17794	0.0134743	0.495491
215949_x_at	IGHM	3.15466	0.00393784	0.411325
217236_x_at	IGH /// IGHA1 /// IGHA2 /// IGHD /// IGHG1 /// IGHG3 /// IGHG4 /// IGHM /// IGHV4-31	3.15233	0.0160545	0.506321
217360_x_at	IGHA1 /// IGHG1 /// IGHG3 /// IGHM /// IGHV4-31	3.13769	0.0110168	0.480046
211644_x_at	IGK /// IGKC	3.10197	0.0241189	0.537612
214414_x_at	HBA1 /// HBA2	3.07761	0.00888346	0.454421
217414_x_at	HBA1 /// HBA2	3.06937	0.00595358	0.440905
217378_x_at	IGKV1OR2-108 /// IGKV1OR2-108	3.04968	0.0237003	0.533989
201820_at	KRT5	3.04455	0.00254187	0.391749
227462_at	ERAP2	3.00985	0.000529812	0.340005
205040_at	ORM1	2.9955	0.0158107	0.505519
211745_x_at	HBA1 /// HBA2	2.96862	0.0128652	0.48927
215214_at	IGLC1 /// IGLV3-25 /// IGLV3-25	2.942	0.00480439	0.41828
211868_x_at	IGH /// IGHA1 /// IGHA2 /// IGHD /// IGHG1 /// IGHG2 /// IGHG3 /// IGHM /// IGHV4-31	2.92239	0.00571415	0.439967
214777_at	abParts /// IGKC /// IGKV4-1 /// IGKV4-1	2.91295	0.00692191	0.446194
235102_x_at	SNORD3A /// SNORD3B-1 /// SNORD3B-2 /// SNORD3C /// SNORD3D	2.89948	0.000675975	0.340005
216430_x_at	IGLV1-44	2.8909	0.0143247	0.501471
234884_x_at	CKAP2 /// IGLC1 /// IGLV3-1 /// IGLV3-1 /// IGLV@	2.88369	0.00310242	0.404677
204614_at	SERPINB2	2.8595	0.0153277	0.501471
1554195_a_at	C5orf46	2.83709	0.00636946	0.445333
204470_at	CXCL1	2.82524	0.00691095	0.446194
205285_s_at	FYB	2.80486	0.00367354	0.404677
221870_at	EHD2	2.78279	4.94024e-05	0.323807
204279_at	PSMB9	2.74766	7.10688e-05	0.323807
234792_x_at	IGHA1 /// IGHV4-31	2.74349	0.00891842	0.45444
1554413_s_at	SNX29P1 /// SNX29P2	2.725	0.000678368	0.340005
217235_x_at	IGLL5	2.72065	0.0264282	0.550207
211695_x_at	MUC1	2.71054	0.00526168	0.428136
205488_at	GZMA	2.70327	0.000434583	0.340005
216984_x_at	CKAP2 /// IGLC1 /// IGLJ2 /// IGLJ2 /// IGLJ3 /// IGLJ3 /// IGLJ3 /// IGLV1-44 /// IGLV2-14 /// IGLV@	2.70209	0.028288	0.556298
209823_x_at	HLA-DQB1 /// LOC101060835	2.66942	0.014212	0.501471
205014_at	FGFBP1	2.65361	0.00788415	0.446194
204670_x_at	HLA-DRB1 /// HLA-DRB4 /// LOC100996809	2.65204	0.00011562	0.340005
214768_x_at	IGKC /// IGKV2-28 /// IGKV2-28 /// IGKV2D-28 /// IGKV2D-28	2.62458	0.0283021	0.556298
228808_s_at	LOXL2	2.61769	0.00265505	0.402119
206070_s_at	EPHA3	2.59076	0.000396099	0.340005
211639_x_at	IGH /// IGHA1 /// IGHA2 /// IGHD /// IGHG1 /// IGHG3 /// IGHG4 /// IGHM /// IGHV4-31	2.58728	0.00334709	0.404677
229105_at	GPR39	2.58511	0.0187724	0.518749
204268_at	S100A2	2.57567	0.0393329	0.578876
207599_at	MMP20	2.57058	0.0456305	0.596818
206276_at	LY6D	2.55491	0.0226373	0.532112
208894_at	HLA-DRA	2.54834	0.000165454	0.340005
228224_at	PRELP	2.54397	0.0173429	0.511173
207847_s_at	MUC1	2.53782	0.00628106	0.444411
230910_s_at	LOC100288181	2.52918	0.0336839	0.564755
220306_at	FAM46C	2.52764	0.00494216	0.420965
1558971_at	THEMIS	2.52008	0.00410301	0.415669
230242_at	NFASC	2.51288	0.00134933	0.364485
205267_at	LOC101928620 /// POU2AF1	2.49683	0.00597967	0.440905
217148_x_at	IGLC1 /// IGLJ3 /// IGLV2-14 /// IGLV@	2.4924	0.0337786	0.565303
216365_x_at	CKAP2 /// IGLJ3 /// IGLV3-19 /// IGLV3-19	2.49113	0.00771459	0.446194
213817_at	IRAK3	2.48307	0.00104129	0.353021
223687_s_at	LY6K	2.47792	0.0254443	0.544035
1556901_s_at	APCDD1L-AS1	2.47624	0.000258951	0.340005
217258_x_at	IGLV1-44	2.46717	0.00785483	0.446194
204198_s_at	RUNX3	2.46003	0.00214415	0.384655
240098_at	LOC101929336 /// RIF1	2.4439	0.00250382	0.390477
212671_s_at	HLA-DQA1 /// HLA-DQA2 /// LOC100509457	2.43375	0.00215187	0.384655
223836_at	FGFBP2	2.43138	0.038499	0.577055
219159_s_at	SLAMF7	2.4276	0.00353439	0.404677
211654_x_at	HLA-DQB1	2.4175	0.00981251	0.461055
238328_at	MPRIP	2.41442	0.000772964	0.340005
209312_x_at	HLA-DQB1 /// HLA-DRB1 /// HLA-DRB4 /// HLA-DRB5 /// LOC100996809 /// LOC101060835	2.40935	0.00101682	0.353021
1559375_s_at	RP11-194N12.2	2.40553	0.000431658	0.340005
210514_x_at	HLA-G	2.39077	0.00139283	0.364485
205681_at	BCL2A1	2.38638	0.0187577	0.518749
241869_at	APOL6	2.37706	0.0292797	0.556298
208009_s_at	ARHGEF16	2.37169	0.000567062	0.340005
229566_at	WFDC21P	2.36884	0.0246131	0.540016
211699_x_at	HBA1 /// HBA2	2.35988	0.0305144	0.557799
216852_x_at	IGLJ3	2.35831	0.0477163	0.599941
1568764_x_at	LOC728613 /// PDCD6	2.3532	0.00709	0.446194
205831_at	CD2	2.34115	0.010498	0.47319
211771_s_at	POU2F2	2.33668	0.000580227	0.340005
203381_s_at	APOE	2.32407	6.6781e-05	0.323807
211799_x_at	HLA-C	2.29108	0.00127936	0.364485
207238_s_at	PTPRC	2.27985	0.000630165	0.340005
1561937_x_at	IGHA1 /// IGHG1 /// IGHM /// IGHV4-31	2.27941	0.0014689	0.364485
204912_at	IL10RA	2.27914	0.000346678	0.340005
205798_at	IL7R	2.2775	0.0145001	0.501471
231275_at	LINC00982	2.27364	0.000914644	0.350975
219279_at	DOCK10	2.26943	2.67213e-05	0.249976
201641_at	BST2	2.26647	0.0117223	0.483295
209606_at	CYTIP	2.26571	0.000634661	0.340005
201525_at	APOD	2.26466	0.0348933	0.569491
237209_s_at	NFRKB	2.26311	0.00381076	0.410147
211529_x_at	HLA-G	2.25245	0.000629711	0.340005
214292_at	ITGB4	2.2459	0.00237599	0.388943
206134_at	ADAMDEC1	2.2432	0.00132723	0.364485
232311_at	B2M	2.23995	0.0025531	0.392109
230410_at	AC007362.3	2.2392	0.0125853	0.48927
1405_i_at	CCL5	2.22731	0.0443636	0.593632
220577_at	GVINP1	2.22542	0.00460039	0.416164
218863_s_at	TNS1	2.22065	0.0366612	0.572389
210982_s_at	HLA-DRA	2.21395	9.72439e-05	0.340005
202307_s_at	TAP1	2.21231	0.000775449	0.340005
1561899_at	CLECL1	2.20741	0.000752171	0.340005
209458_x_at	HBA1 /// HBA2	2.20626	0.0466327	0.598702
229625_at	GBP5	2.20005	0.0191652	0.521175
201315_x_at	IFITM2	2.19995	0.00406913	0.415385
212025_s_at	FLII	2.19984	0.00226992	0.384655
229719_s_at	DERL3	2.19918	0.0136416	0.496787
230966_at	IL4I1	2.1983	0.00546841	0.43206
224342_x_at	BMS1P20	2.19403	0.018542	0.518749
1556069_s_at	HIF3A	2.19342	0.000937944	0.350975
224405_at	FCRL5	2.18771	0.0128418	0.48927
216412_x_at	CKAP2 /// IGLC1 /// IGLV1-40 /// IGLV1-40 /// IGLV1-50 /// IGLV1-50	2.18578	0.0153128	0.501471
213693_s_at	MUC1	2.18565	0.00668116	0.446194
237920_at	SYCP2	2.18129	0.0156387	0.505483
202917_s_at	S100A8	2.17248	0.0181805	0.515864
216434_at	TTC38	2.16799	0.000772799	0.340005
206247_at	MICB	2.16573	0.00476847	0.416164
1562038_at	LOC101928694	2.16194	0.00500126	0.420965
234366_x_at	CKAP2 /// IGLC1 /// IGLJ2 /// IGLJ2 /// IGLJ3 /// IGLJ3 /// IGLJ3 /// IGLV3-1 /// IGLV3-1 /// IGLV@	2.16034	0.047289	0.599941
209774_x_at	CXCL2	2.14447	0.0410775	0.583809
210029_at	IDO1	2.13749	0.0285307	0.556298
1557116_at	APOL6	2.13442	0.00377829	0.408795
224378_x_at	MAP1LC3A	2.12991	0.000983683	0.353021
211656_x_at	HLA-DQB1 /// LOC101060835	2.12392	0.00616987	0.441513
215524_x_at	MGC40069 /// TRAC /// TRAJ17 /// TRAV20 /// TRDV2 /// YME1L1	2.12231	0.00917869	0.457441
239503_at	CASC10	2.12017	0.00799378	0.446194
205242_at	CXCL13	2.1199	0.034646	0.568358
206459_s_at	WNT2B	2.11979	0.00696731	0.446194
221602_s_at	FAIM3	2.11252	0.00308072	0.404677
211911_x_at	HLA-B	2.10773	0.00170587	0.379502
235267_at	MAGI2-AS3	2.10645	0.00224086	0.384655
211796_s_at	TRBC1	2.09096	0.00913965	0.457441
206673_at	GPR176	2.08809	0.003485	0.404677
233555_s_at	SULF2	2.08782	0.00104599	0.353021
238225_at	MIR146A	2.08684	0.000781445	0.340005
215193_x_at	HLA-DQB1 /// HLA-DRB1 /// HLA-DRB3 /// HLA-DRB4 /// LOC100996809 /// LOC101060835	2.08264	0.00110063	0.355104
205403_at	IL1R2	2.0816	0.00560153	0.437022
41469_at	PI3	2.0786	0.0290023	0.556298
205258_at	INHBB	2.06854	0.00843801	0.449015
217084_at	IGHA1 /// IGHG1 /// IGHM /// IGHV3-23 /// IGHV4-31	2.06847	0.0164525	0.506321
214453_s_at	IFI44	2.06812	0.0181784	0.515864
202747_s_at	ITM2A	2.0657	0.00602449	0.440905
1568943_at	INPP5D	2.06096	0.00691224	0.446194
206133_at	XAF1	2.0541	0.0142836	0.501471
34210_at	CD52	2.05328	0.00529154	0.428136
243061_at	C14orf23	2.05181	0.001948	0.384655
216721_at	SLC25A30	2.05093	0.00170212	0.379502
206375_s_at	HSPB3	2.05007	0.0133071	0.49427
208729_x_at	HLA-B	2.04309	0.00179889	0.38207
210280_at	MPZ	2.04079	0.035394	0.569775
223660_at	ADORA3	2.03786	0.00690715	0.446194
204269_at	PIM2	2.03096	0.0108574	0.478552
229391_s_at	FAM26F	2.03085	0.00291064	0.404677
205965_at	BATF	2.0289	0.000635136	0.340005
214486_x_at	CFLAR	2.02666	0.00326532	0.404677
1555065_x_at	USP32 /// USP6	2.02487	0.00953532	0.460958
1555691_a_at	KLRC4-KLRK1 /// KLRK1	2.01944	0.00146161	0.364485
216191_s_at	TRDV3	2.01056	0.0214417	0.529001
216866_s_at	COL14A1	2.00883	0.0440803	0.592744
206547_s_at	PPEF1	2.00415	0.00815405	0.446194
236050_at	LMNTD2	2.00291	0.024555	0.539542
209374_s_at	IGHM	2.00218	0.0161624	0.506321
203915_at	CXCL9	1.99856	0.0272438	0.552915
219386_s_at	SLAMF8	1.9893	0.00219845	0.384655
227014_at	ASPHD2	1.98882	0.00399611	0.413
214562_at	HIST1H4L	1.98218	0.0359815	0.569775
204124_at	SLC34A2	1.98036	0.027486	0.553925
215389_s_at	TNNT2	1.97623	0.0132503	0.493167
234476_at	DNAH7	1.97302	0.0139358	0.501471
1553188_s_at	PARD3B	1.97041	0.00344052	0.404677
244709_at	AMER3	1.96917	0.0015053	0.36769
242873_at	LOC101928100	1.96854	0.00126022	0.364485
224965_at	GNG2	1.96298	0.00170189	0.379502
211528_x_at	HLA-G	1.95891	0.00308547	0.404677
229543_at	RP1-93H18.6	1.95741	0.00737914	0.446194
1568126_at	ANXA2	1.95636	0.00133907	0.364485
228741_s_at	HCN3	1.95131	0.00288043	0.404677
230563_at	RASGEF1A	1.95111	0.027236	0.552915
208428_at	TAP2	1.94834	0.00646235	0.445356
45297_at	EHD2	1.94795	0.00203705	0.384655
204655_at	CCL5	1.94397	0.0453645	0.596497
1555914_a_at	EXD3	1.94139	0.000319014	0.340005
204116_at	IL2RG	1.9385	0.00248467	0.390477
206478_at	KIAA0125	1.93623	0.0210707	0.526527
207653_at	FOXD2	1.93457	0.00605184	0.440905
217006_x_at	FASN	1.93233	0.00726411	0.446194
235668_at	PRDM1	1.93074	0.00792879	0.446194
211965_at	ZFP36L1	1.92915	0.00750048	0.446194
203243_s_at	PDLIM5	1.92846	0.00557644	0.436808
222895_s_at	BCL11B	1.92463	0.0433589	0.590902
1552584_at	IL12RB1	1.92344	0.0148118	0.501471
219909_at	MMP28	1.92245	0.00178222	0.38207
231699_at	NFKBIA	1.9203	0.0037459	0.407982
244108_at	SYNPO2	1.91809	0.0488756	0.603526
228337_at	PWWP2A	1.91142	0.00103853	0.353021
217227_x_at	IGLV1-44	1.91021	0.0177831	0.514736
206707_x_at	FAM65B	1.90917	0.00495029	0.420965
214146_s_at	PPBP	1.90208	0.0213005	0.527449
226218_at	IL7R	1.90136	0.0137826	0.499712
1553043_a_at	CD300LF	1.90006	0.0205542	0.524957
214465_at	ORM1 /// ORM2	1.89362	0.0186223	0.518749
208146_s_at	CPVL	1.89215	0.00129934	0.364485
216565_x_at	RP4-781L3.1	1.89141	0.0164687	0.506321
209260_at	SFN	1.89104	0.016969	0.509642
217035_at	SKAP2	1.88867	0.0379662	0.576495
219759_at	ERAP2	1.88448	0.00171861	0.379502
214825_at	FAM155A	1.8822	0.0325537	0.56343
239752_at	CECR2	1.88152	0.00327492	0.404677
209706_at	NKX3-1	1.88018	0.0252005	0.542521
216573_at	IGLV1-44	1.88003	0.0274447	0.553925
204923_at	SASH3	1.87922	0.000235111	0.340005
217994_x_at	CPSF3L /// MIR6727	1.87786	0.00470542	0.416164
210269_s_at	AKAP17A	1.87675	0.015753	0.505519
244023_at	SYK	1.87463	0.0189351	0.519196
205159_at	CSF2RB	1.87308	0.00155335	0.370872
214022_s_at	IFITM1	1.87081	0.0114563	0.481868
217430_x_at	COL1A1	1.86977	0.00331554	0.404677
213131_at	OLFM1	1.86928	0.0218526	0.529746
204661_at	CD52	1.86718	0.00144601	0.364485
207677_s_at	NCF4	1.86623	0.0023563	0.386878
218400_at	OAS3	1.86431	0.00823774	0.446194
238105_x_at	WNT7B	1.86379	0.0295541	0.557322
203296_s_at	ATP1A2	1.86146	0.0160176	0.506321
222486_s_at	ADAMTS1	1.86044	0.00146217	0.364485
238455_at	PLXDC2	1.85972	0.00536767	0.428701
213354_s_at	NR2F6	1.85943	0.00316161	0.404677
212587_s_at	PTPRC	1.85559	0.000787162	0.340005
1557236_at	APOL6	1.85446	0.0082478	0.446194
215822_x_at	MYT1	1.8539	0.00654814	0.446117
244050_at	PTPLAD2	1.8523	0.00139183	0.364485
227883_at	CCDC71L	1.85141	0.0301838	0.557513
206060_s_at	PTPN22	1.84929	0.00432711	0.415791
236293_at	RHOH	1.84251	0.0272311	0.552915
201720_s_at	LAPTM5	1.83895	0.000468927	0.340005
1565818_s_at	IKZF1	1.83832	0.00102891	0.353021
215541_s_at	DIAPH1	1.83821	0.00679885	0.446194
211317_s_at	CFLAR	1.838	0.00109397	0.355104
215433_at	AJ011981 /// DPY19L1	1.83794	0.00231059	0.384655
208423_s_at	MSR1	1.83791	0.00521939	0.428136
1552703_s_at	CARD16 /// CASP1	1.83652	0.0015064	0.36769
213537_at	HLA-DPA1	1.83455	0.00731175	0.446194
205467_at	CASP10	1.83408	0.0171067	0.510946
213438_at	NFASC	1.83056	0.0123416	0.487421
214490_at	ARSF	1.8305	0.00428023	0.415669
219748_at	TREML2	1.82842	0.00230103	0.384655
1557741_at	LOC100128176	1.82521	0.00537885	0.428701
221624_at	TCL6	1.82447	0.00312108	0.404677
37022_at	PRELP	1.82278	0.0328199	0.563753
211888_x_at	CASP10	1.82119	0.00694779	0.446194
210730_s_at	NPY2R	1.82048	0.018723	0.518749
224774_s_at	NAV1	1.82032	0.0113106	0.481309
224770_s_at	NAV1	1.81986	0.0292143	0.556298
1560274_at	WTAP	1.81787	0.00771264	0.446194
225939_at	EIF4E3	1.81764	0.000951745	0.350975
206785_s_at	KLRC1 /// KLRC2	1.81162	0.0143784	0.501471
205241_at	SCO2	1.81155	0.00494071	0.420965
204770_at	TAP2	1.81146	0.00824736	0.446194
206778_at	CRYBB2	1.81121	0.0185064	0.518749
214302_x_at	GJC2	1.80455	0.0422361	0.587441
1556357_s_at	ERICH1	1.80415	0.0207177	0.524957
223510_at	NRP2	1.80374	0.0059147	0.440905
1555784_s_at	IRAK1	1.80225	0.00393385	0.411325
211795_s_at	FYB	1.80076	0.00223834	0.384655
217597_x_at	RAB40B	1.79969	0.00413701	0.415669
201105_at	LGALS1	1.79703	0.00328586	0.404677
1554872_a_at	HMGCLL1	1.79317	0.00823583	0.446194
227609_at	EPSTI1	1.79232	0.0356188	0.569775
235368_at	ADAMTS5	1.78842	0.000417309	0.340005
206630_at	TYR	1.78594	0.00438992	0.416164
227266_s_at	FYB	1.78561	0.00240466	0.390477
207854_at	GYPE	1.78334	0.00163655	0.379502
209097_s_at	JAG1	1.78231	0.0117149	0.483295
211582_x_at	LST1	1.78077	0.0249439	0.541429
203753_at	TCF4	1.77971	0.00513389	0.427238
218404_at	SNX10	1.77919	0.00485962	0.420965
229390_at	FAM26F	1.77676	0.0142501	0.501471
228621_at	HFE2	1.77137	0.00215293	0.384655
215042_at	BMP6	1.77079	0.00281682	0.404677
218805_at	GIMAP1-GIMAP5 /// GIMAP5	1.77038	0.000208343	0.340005
243978_at	FAM65C	1.77027	0.0099197	0.461315
203231_s_at	ATXN1	1.77015	0.00154503	0.370502
200935_at	CALR	1.76853	0.000486443	0.340005
229121_at	CMKLR1	1.76826	0.031895	0.562906
210184_at	ITGAX	1.76693	0.00735109	0.446194
205099_s_at	CCR1	1.76517	0.025155	0.542521
225895_at	SYNPO2	1.76349	0.0103623	0.470111
204070_at	RARRES3	1.76188	0.0241048	0.537612
214321_at	NOV	1.76182	0.0146739	0.501471
236493_at	NKAPP1	1.76105	0.000131747	0.340005
1561113_at	CTD-2302E22.4	1.75974	0.000516609	0.340005
235854_x_at	ROCK1	1.7578	0.00424742	0.415669
205444_at	ATP2A1	1.75751	0.00758957	0.446194
205101_at	CIITA	1.75463	0.022954	0.532899
206034_at	SERPINB8	1.75311	0.00784487	0.446194
200872_at	S100A10	1.74634	0.00362752	0.404677
1553982_a_at	RAB7B	1.74633	0.0419003	0.586239
1563920_at	FAM45A	1.74202	0.0079003	0.446194
1562442_a_at	SSBP1	1.73993	0.0172349	0.510986
206773_at	LY6H	1.73669	0.00493919	0.420965
210510_s_at	NRP1	1.73646	0.00161017	0.379502
201601_x_at	IFITM1 /// IFITM2	1.73562	0.00998794	0.461315
205409_at	FOSL2	1.73466	0.00560662	0.437022
232629_at	PROK2	1.73466	0.00926566	0.457441
231056_at	AC018755.16	1.73409	0.0166869	0.507335
1557486_at	ANKRD44-IT1	1.73379	0.00301625	0.404677
206529_x_at	SLC26A4	1.72883	0.0347255	0.568789
233883_at	SNX24	1.72572	0.0155903	0.505483
204501_at	NOV	1.72505	0.00553305	0.434732
232816_s_at	DDX11	1.72323	0.00102865	0.353021
211991_s_at	HLA-DPA1	1.72321	0.00830857	0.446677
211103_at	MYO7A	1.71953	0.0173894	0.51172
214399_s_at	KRT4	1.71843	0.0172431	0.510986
224148_at	FYB	1.71795	0.0148244	0.501471
218840_s_at	NADSYN1	1.71774	0.0297216	0.557366
215027_at	RAPGEF3	1.71724	0.0141402	0.501471
220125_at	DNAI1	1.7155	0.0110698	0.480046
232119_at	SYNPO2	1.71491	0.0196304	0.524325
216880_at	RAD51B	1.71438	0.039734	0.579539
209813_x_at	TARP /// TRGC2 /// TRGV9	1.71392	0.00883626	0.454421
211551_at	EGFR	1.71191	0.00129291	0.364485
235661_at	POU2F2	1.71096	0.0257927	0.545541
223562_at	PARVG	1.71028	0.0120778	0.487035
239027_at	DOCK8	1.71017	0.00897644	0.454853
222838_at	SLAMF7	1.71006	0.0438198	0.59195
219716_at	APOL6	1.70677	0.00727996	0.446194
228362_s_at	FAM26F	1.70486	0.0208351	0.524957
1556684_at	RPPH1	1.70406	0.0298821	0.557366
1563362_at	D21S2090E	1.70365	0.00209002	0.384655
226968_at	KIF1B	1.70344	0.00629896	0.444956
212998_x_at	HLA-DQB1 /// LOC101060835	1.70293	0.0143499	0.501471
212382_at	TCF4	1.70179	0.00128728	0.364485
222876_s_at	ADAP2	1.69834	0.00322418	0.404677
207787_at	KRT33B	1.69784	0.011175	0.480046
215783_s_at	ALPL	1.69632	0.0045172	0.416164
212937_s_at	COL6A1	1.69347	0.0103277	0.470111
202269_x_at	GBP1	1.69239	0.0292462	0.556298
204414_at	LARGE	1.69092	0.00819335	0.446194
202238_s_at	LOC101928916 /// NNMT	1.69036	0.0189017	0.519008
1555745_a_at	LYZ	1.68896	0.0215042	0.529001
200831_s_at	SCD	1.68715	0.0249587	0.541429
218881_s_at	FOSL2	1.68657	0.017311	0.511173
1564254_at	KY	1.68535	0.0170077	0.509642
209969_s_at	STAT1	1.68508	0.0239157	0.535898
240559_at	IZUMO2	1.68232	0.0141769	0.501471
204924_at	TLR2	1.68203	0.00720142	0.446194
222753_s_at	SPCS3	1.68161	0.000240682	0.340005
202489_s_at	FXYD3	1.68103	0.0365217	0.572226
240465_at	C4orf32	1.68077	0.00384844	0.4113
234362_s_at	CTLA4	1.67975	0.00449859	0.416164
241791_at	TTN	1.67942	0.0266493	0.550627
228827_at	RUNX1T1	1.67831	0.00616323	0.441513
212143_s_at	IGFBP3	1.67819	0.00773107	0.446194
204220_at	GMFG	1.67727	0.00028072	0.340005
228762_at	LFNG	1.67707	0.0185069	0.518749
217436_x_at	HLA-J	1.67673	0.0166807	0.507335
231987_at	MIR143HG	1.67593	0.0244452	0.538791
203923_s_at	CYBB	1.67542	0.00545133	0.431333
238852_at	PRRX1	1.67475	0.0148103	0.501471
231743_at	LOC101929777 /// WNT3	1.67356	0.0297507	0.557366
1555638_a_at	SAMSN1	1.67297	0.000329202	0.340005
216063_at	HBBP1	1.67223	0.0191834	0.521175
231879_at	COL12A1	1.67034	0.00576161	0.439967
228409_at	PLIN4	1.67033	0.00790549	0.446194
224701_at	PARP14	1.66817	0.0197375	0.524836
216904_at	COL6A1	1.66698	0.0351764	0.569775
206206_at	CD180	1.6649	0.00977677	0.461055
1561615_s_at	SLC8A1	1.66338	0.00340465	0.404677
1562295_at	ADAMTS9-AS2	1.66065	0.000620947	0.340005
210349_at	CAMK4	1.65822	0.0310917	0.561417
204638_at	ACP5	1.65549	0.0221665	0.53091
236246_x_at	LOC653160	1.65492	0.00209651	0.384655
243491_at	ZNF431	1.65305	0.000805041	0.341206
240983_s_at	CARS	1.65185	0.000584069	0.340005
204280_at	RGS14	1.65183	0.0079629	0.446194
225682_s_at	POLR3H	1.64842	0.0035796	0.404677
AFFX-HUMISGF3A/M97935_MB_at	STAT1	1.64799	0.00146406	0.364485
210336_x_at	MZF1	1.64657	0.00456788	0.416164
232931_at	SNRNP200	1.64633	0.0036758	0.404677
1559921_at	PECAM1	1.64441	0.0351397	0.569775
218062_x_at	CDC42EP4	1.64404	0.00245513	0.390477
240951_at	RORA	1.64298	0.00108533	0.355104
203828_s_at	IL32	1.63603	0.0137074	0.498307
203932_at	HLA-DMB	1.63468	0.00193926	0.384655
206271_at	TLR3	1.63319	0.0377208	0.576495
238692_at	BTBD11	1.63078	0.0312164	0.561977
203252_at	CDK2AP2	1.63026	0.0334487	0.564755
241386_at	LOC100506691	1.62975	0.00368595	0.404677
AFFX-HUMISGF3A/M97935_5_at	STAT1	1.62759	0.0106858	0.475894
204560_at	FKBP5	1.62551	0.00690658	0.446194
1555472_at	SORBS2	1.62189	0.00709456	0.446194
202587_s_at	AK1	1.62005	0.00415179	0.415669
205291_at	IL2RB	1.61822	0.0230305	0.532899
205822_s_at	HMGCS1	1.61714	0.0114374	0.481868
1555196_at	LINC00421	1.61644	0.0362576	0.571121
1558140_at	PLXNA1	1.61542	0.00346761	0.404677
208153_s_at	FAT2	1.6154	0.0148153	0.501471
213503_x_at	ANXA2	1.61521	0.00285324	0.404677
208981_at	PECAM1	1.61397	0.00335807	0.404677
1559661_at	TENM3	1.61299	0.00295694	0.404677
217991_x_at	SSBP3	1.6119	0.00317921	0.404677
239761_at	GCNT1	1.6117	0.0323579	0.563393
220261_s_at	ZDHHC4	1.61105	0.010326	0.470111
207651_at	GPR171	1.61027	0.00172138	0.379502
231702_at	TDO2	1.60991	0.030366	0.557513
204118_at	CD48	1.60878	0.0377835	0.576495
203887_s_at	THBD	1.60695	0.0024921	0.390477
1566968_at	SPRY4-IT1	1.60676	0.0269585	0.551353
200838_at	CTSB	1.60664	0.0151975	0.501471
235982_at	FCRL1	1.60648	0.0277697	0.55514
217151_at	LOC101928457	1.60636	0.0110799	0.480046
231602_at	PRRX2-AS1	1.60468	0.00262352	0.399466
210427_x_at	ANXA2	1.60433	0.0043602	0.416164
1557881_at	ZNF32-AS3	1.6043	0.00965859	0.461055
229296_at	LOC100506119	1.60336	0.00349694	0.404677
226492_at	SEMA6D	1.60325	0.0152211	0.501471
202283_at	SERPINF1	1.60201	0.00163077	0.379502
231164_at	ABCA17P	1.60022	0.0257384	0.5453
217192_s_at	PRDM1	1.60002	0.0128724	0.48927
200852_x_at	GNB2	1.59827	0.0114192	0.481868
211322_s_at	SARDH	1.59805	0.0215001	0.529001
1552395_at	TSSK3	1.59587	0.0219711	0.530035
227276_at	PLXDC2	1.59283	0.00345299	0.404677
212387_at	TCF4	1.59234	0.00207859	0.384655
200869_at	RPL18A /// SNORA68	1.5922	0.0130838	0.490952
218466_at	TBC1D17	1.59109	0.00121595	0.364485
223702_x_at	FTCD	1.59072	0.00600607	0.440905
211506_s_at	CXCL8	1.59059	0.0175326	0.512071
212091_s_at	COL6A1	1.58986	0.00869967	0.452386
222215_at	SLC38A7	1.58727	0.00932379	0.457441
208816_x_at	ANXA2P2	1.58651	0.00351328	0.404677
201858_s_at	SRGN	1.58589	0.00166221	0.379502
203725_at	GADD45A	1.58472	0.0114655	0.481868
213603_s_at	RAC2	1.58415	0.0114874	0.481868
208747_s_at	C1S	1.57835	0.00826694	0.446194
216231_s_at	B2M	1.57821	0.00263023	0.399466
205598_at	TRAIP	1.57806	0.00262712	0.399466
214643_x_at	BIN1	1.57667	0.00758655	0.446194
214587_at	COL8A1	1.57648	0.00640593	0.445356
226237_at	COL8A1	1.57625	0.0113977	0.481868
212940_at	COL6A1	1.57589	0.0103491	0.470111
202637_s_at	ICAM1	1.57554	0.0419024	0.586239
201250_s_at	SLC2A1	1.57482	0.0338908	0.565968
203562_at	FEZ1	1.57458	0.0386285	0.577617
226267_at	JDP2	1.57429	0.000968772	0.353021
1562786_at	LOC101928886	1.57346	0.0250209	0.541574
243804_at	MTMR7	1.57343	0.00232727	0.384655
244270_at	LOC102723809	1.57299	0.0157299	0.505519
223952_x_at	DHRS9	1.57283	0.00290364	0.404677
202953_at	C1QB	1.5717	0.00598352	0.440905
205270_s_at	LCP2	1.57154	0.00866234	0.451347
1557782_s_at	C21orf49	1.5714	0.0140772	0.501471
214447_at	ETS1	1.57099	0.00225488	0.384655
218084_x_at	FXYD5	1.57076	0.0364342	0.571627
233844_at	CD99L2	1.57015	0.00603326	0.440905
238730_at	ARHGEF11	1.56879	0.00417738	0.415669
207702_s_at	MAGI2	1.56842	0.00997278	0.461315
211990_at	HLA-DPA1	1.56809	0.00996065	0.461315
206262_at	ADH1C	1.56667	0.0177725	0.514736
1552671_a_at	SLC9A7	1.56598	0.0057716	0.440114
211887_x_at	MSR1	1.5656	0.0114426	0.481868
1555275_a_at	KLHL6	1.56531	0.0222702	0.53091
213638_at	PHACTR1	1.56513	0.00871043	0.452386
228034_x_at	ALKBH5	1.56467	0.0134026	0.495125
1553931_at	OSTCP1	1.56412	0.00230756	0.384655
226378_s_at	C19orf25	1.56351	0.044932	0.595996
211367_s_at	CASP1	1.5615	0.00706772	0.446194
203104_at	CSF1R	1.56077	0.00207999	0.384655
231671_at	FGA	1.56062	0.00316771	0.404677
201004_at	SSR4	1.56051	0.00129556	0.364485
214115_at	VAMP5	1.55913	0.00956229	0.461055
208179_x_at	KIR2DL3	1.55901	0.0231478	0.532899
224771_at	NAV1	1.55888	0.0370669	0.574063
224773_at	NAV1	1.55877	0.00502302	0.420965
222688_at	ACER3	1.5577	0.0056113	0.437022
205859_at	LY86	1.55746	0.0113474	0.48169
208560_at	KCNA10	1.5528	0.00363492	0.404677
230675_at	LOC101927824	1.5517	0.00526948	0.428136
205735_s_at	AFF3	1.55029	0.0466505	0.598702
213787_s_at	EBP	1.54928	0.00967076	0.461055
226436_at	RASSF4	1.54796	0.0118067	0.48475
222670_s_at	MAFB	1.54567	0.000781505	0.340005
204631_at	MYH2	1.54426	0.00683774	0.446194
219191_s_at	BIN2	1.54422	0.00385224	0.4113
1554949_at	LOC554174	1.5441	0.0135664	0.496482
213193_x_at	TRBC1	1.54378	0.042896	0.589725
220951_s_at	A1CF	1.5436	0.0322206	0.562906
205991_s_at	PRRX1	1.54338	0.0273387	0.553925
201743_at	CD14	1.54336	0.00910264	0.457441
201721_s_at	LAPTM5	1.54159	0.00278008	0.404677
211336_x_at	LILRB1	1.54157	0.00786929	0.446194
218280_x_at	HIST2H2AA3 /// HIST2H2AA4	1.54148	0.00999607	0.461315
202531_at	IRF1	1.53981	0.00676759	0.446194
219125_s_at	SLC50A1	1.53787	0.00973592	0.461055
232267_at	GPR133	1.5371	0.0492715	0.605502
214122_at	PDLIM7	1.53669	0.00299245	0.404677
244509_at	GPR155	1.53632	0.00416724	0.415669
1558649_at	ALDH1A3	1.53556	0.0229859	0.532899
215035_at	IGLV6-57	1.534	0.041518	0.585308
205689_at	PCNXL2	1.53316	0.0145653	0.501471
1559128_at	HSDL2	1.53027	0.0178716	0.514736
217271_at	GS1-124K5.9	1.5299	0.00523181	0.428136
202746_at	ITM2A	1.52889	0.0245986	0.540016
225476_at	GPANK1	1.52772	0.0369334	0.573485
235458_at	HAVCR2	1.52746	0.0376147	0.576074
213553_x_at	APOC1	1.52321	0.0271315	0.552059
1558897_at	PLK5	1.52165	0.00678759	0.446194
215747_s_at	RCC1	1.52146	0.00662701	0.446194
209441_at	RHOBTB2	1.52136	0.0121576	0.487035
220037_s_at	LYVE1	1.51982	0.0186763	0.518749
204122_at	TYROBP	1.51649	0.00777016	0.446194
211510_s_at	CRHR2	1.51599	0.00804944	0.446194
229772_at	DEFB123	1.51446	0.0325198	0.563393
214445_at	ELL2	1.51368	0.00583298	0.440651
243457_s_at	ZNF214	1.51288	0.0128619	0.48927
222528_s_at	SLC25A37	1.51171	0.0232023	0.532899
220330_s_at	SAMSN1	1.51157	0.0267987	0.550627
216853_x_at	IGLJ3 /// IGLV3-19 /// IGLV3-19	1.50953	0.040547	0.581384
209886_s_at	SMAD6	1.5095	0.000925122	0.350975
213640_s_at	LOX	1.50887	0.0016986	0.379502
232249_at	FMNL3	1.50828	0.0172362	0.510986
222081_at	RP1-223E5.4 /// SIRT5	1.50702	0.0131138	0.490952
241789_at	RBMS3	1.50514	0.0122928	0.487035
235881_at	FMNL2	1.50457	0.0165325	0.506622
1559777_at	LOC731424	1.50245	0.0223937	0.531501
215937_at	PTGDR	1.50175	0.0112425	0.481021
201249_at	SLC2A1	1.50172	0.0446506	0.594561
230371_at	HPS6	1.5013	0.0290261	0.556298
204416_x_at	APOC1	1.50121	0.0385197	0.577055
226743_at	SLFN11	1.50019	0.0194088	0.522233
1567030_at	SH3GL1P2	1.50005	0.0293849	0.556298
1567627_at	CD74	1.49924	0.0299044	0.557366
204442_x_at	LTBP4	1.49856	0.00320394	0.404677
231018_at	PALM3	1.49744	0.0253182	0.543108
206685_at	HCG4	1.49656	0.0255103	0.544221
36829_at	MIR6883 /// PER1	1.49596	0.00779318	0.446194
200905_x_at	HLA-E	1.49283	0.00839323	0.448337
AFFX-HSAC07/X00351_5_at	ACTB	1.49248	0.00790229	0.446194
1558848_at	AX747192 /// RP11-783K16.14	1.49207	0.00123647	0.364485
203186_s_at	S100A4	1.49171	0.015966	0.506321
1569891_at	ATP5A1	1.49155	0.00198622	0.384655
208202_s_at	JADE2	1.49042	0.01979	0.524836
204057_at	IRF8	1.49033	0.0412817	0.584865
222483_at	EFHD2	1.48992	0.00579286	0.440507
209619_at	CD74	1.48987	0.0182385	0.516601
211028_s_at	KHK	1.48979	0.011187	0.480046
205114_s_at	CCL3 /// CCL3L1 /// CCL3L3	1.48899	0.0381605	0.576495
229289_at	FAM71E1	1.48876	0.0214482	0.529001
227616_at	BCL9L	1.48872	0.039123	0.578029
225016_at	APCDD1	1.48816	0.0432447	0.590902
232015_at	GAREML	1.48795	0.00897268	0.454853
1553271_at	DIP2B	1.4878	0.0202588	0.524957
212939_at	COL6A1	1.48699	0.0110948	0.480046
235839_at	C22orf34	1.48687	0.0364459	0.571627
1553906_s_at	FGD2	1.48607	0.00996282	0.461315
223751_x_at	TLR10	1.48605	0.0134268	0.495352
238950_at	TNFRSF9	1.48395	0.00990509	0.461315
204265_s_at	GPSM3	1.48392	0.000701328	0.340005
205666_at	FMO1	1.48325	0.0324374	0.563393
217125_at	UBBP2 /// UBBP2	1.48263	0.0305834	0.5585
225660_at	SEMA6A	1.48262	0.0143262	0.501471
224063_at	NLN	1.48205	0.0206468	0.524957
1565748_at	IPO5P1	1.48123	0.00400347	0.413
204963_at	SSPN	1.48073	0.0122893	0.487035
236539_at	PTPN22	1.48046	0.0324103	0.563393
202995_s_at	FBLN1	1.47971	0.020095	0.524957
206839_at	C22orf31	1.4789	0.00686645	0.446194
225646_at	CTSC	1.47605	0.0349898	0.569775
209365_s_at	ECM1	1.47569	0.035732	0.569775
203010_at	STAT5A	1.47565	0.00040645	0.340005
1562562_at	ANKUB1	1.47547	0.0273212	0.553869
213988_s_at	SAT1	1.47506	0.0149311	0.501471
202157_s_at	CELF2	1.47501	0.00688721	0.446194
224746_at	KIAA1522	1.47412	0.0152565	0.501471
242168_at	NDUFS7	1.47109	0.0127581	0.48927
1552318_at	GIMAP1	1.46941	0.00888084	0.454421
227759_at	PCSK9	1.46892	0.000881782	0.350975
222928_s_at	FAM160B2	1.46837	0.0120883	0.487035
244070_at	SYNE1	1.46734	0.0233287	0.532899
232458_at	COL3A1	1.46717	0.0272347	0.552915
206369_s_at	PIK3CG	1.46704	0.035039	0.569775
207096_at	SAA2-SAA4 /// SAA4	1.46691	0.0143058	0.501471
239302_s_at	LOC100506922	1.46552	0.0204052	0.524957
211913_s_at	MERTK	1.46538	0.00317283	0.404677
205528_s_at	RUNX1T1	1.46511	0.0288878	0.556298
207346_at	STX2	1.4646	0.00966556	0.461055
224032_x_at	SPANXA1 /// SPANXA2	1.46436	0.0151369	0.501471
233261_at	EBF1	1.46432	0.0119648	0.48684
1558828_s_at	MIR143HG	1.4625	0.0424505	0.588009
211573_x_at	TGM2	1.46216	0.0354952	0.569775
207583_at	ABCD2	1.46202	0.0474491	0.599941
232669_at	HIF3A	1.46202	0.0286704	0.556298
1554805_at	CLDN19	1.46138	0.0143793	0.501471
229284_at	MAT2B	1.45819	0.000651639	0.340005
216854_at	GDF11	1.45744	0.00856909	0.44984
1554127_s_at	MSRB3	1.45701	0.0320128	0.562906
235480_at	LOC100506472	1.45649	0.003112	0.404677
235518_at	SLC8A1	1.45609	0.0407218	0.581851
1552937_s_at	ATRIP /// TREX1	1.45522	0.00998037	0.461315
201514_s_at	G3BP1	1.45468	0.00111852	0.355104
220225_at	IRX4	1.45403	0.0267229	0.550627
1566670_at	PDXK	1.45335	0.0286289	0.556298
1566832_at	TOP1P2	1.45211	0.036345	0.571121
1553218_a_at	ZNF512	1.45022	0.024485	0.539153
209099_x_at	JAG1	1.44989	0.0157862	0.505519
229942_at	BNC2	1.44979	0.0207302	0.524957
1558463_s_at	LMF1	1.44948	0.0218037	0.529746
216268_s_at	JAG1	1.44948	0.0262725	0.549942
220014_at	PRR16	1.44911	0.0197687	0.524836
202901_x_at	CTSS	1.44907	0.0180671	0.515864
AFFX-HUMGAPDH/M33197_M_at	GAPDH	1.44894	0.00723192	0.446194
205696_s_at	GFRA1	1.44893	0.0188505	0.519008
227513_s_at	LRRFIP1	1.44836	0.017013	0.509642
211182_x_at	LOC100506403 /// LOC101928269 /// RUNX1	1.44806	0.0112033	0.480046
206484_s_at	XPNPEP2	1.4477	0.00302014	0.404677
219118_at	FKBP11	1.44704	0.0159794	0.506321
228873_at	COL22A1	1.44646	0.0350665	0.569775
213759_at	ARL4C	1.44643	0.00613922	0.44108
214184_at	NPFF	1.44633	0.0142801	0.501471
203922_s_at	CYBB	1.44415	0.013222	0.492447
240830_at	SCARNA17	1.44311	0.00281686	0.404677
208534_s_at	LOC102725198 /// RASA4 /// RASA4B /// RASA4CP	1.44249	0.0358203	0.569775
211813_x_at	DCN	1.44223	0.0300504	0.557366
211441_x_at	CYP3A43	1.44177	0.0212683	0.527449
205970_at	MT3	1.44126	0.0236735	0.533989
226491_x_at	PTBP1	1.44074	0.00611928	0.44108
221576_at	GDF15	1.44024	0.00801437	0.446194
210378_s_at	SSNA1	1.43976	0.00318494	0.404677
221650_s_at	LOC100996782 /// MED18	1.43969	0.00502074	0.420965
240565_at	ZFP28	1.43946	0.0431886	0.590902
215709_at	PRIM2 /// PRIM2B	1.43815	0.0231787	0.532899
1557029_at	HMMR-AS1	1.4381	0.0289691	0.556298
1562443_at	CLVS2	1.43792	0.00422155	0.415669
201136_at	PLP2	1.43738	0.0242923	0.537986
216920_s_at	TARP /// TRGC2 /// TRGV9	1.43566	0.0249845	0.541429
239993_at	LOC390705	1.43419	0.0158579	0.505556
225799_at	LINC00152 /// LOC101930489 /// MIR4435-1HG	1.43389	0.00687015	0.446194
205908_s_at	OMD	1.4338	0.0100891	0.46394
217269_s_at	TMPRSS15	1.43293	0.00208511	0.384655
1564075_a_at	C17orf104	1.43185	0.0162936	0.506321
215987_at	RAPGEF2	1.43172	0.00598881	0.440905
219483_s_at	PORCN	1.4286	0.00573103	0.439967
210925_at	CIITA	1.42842	0.00367475	0.404677
225373_at	C10orf54	1.42824	0.00205232	0.384655
230677_at	EXOC3L4	1.42714	0.00789469	0.446194
203332_s_at	INPP5D	1.42679	0.00737285	0.446194
218498_s_at	ERO1L	1.42666	0.00210512	0.384655
230245_s_at	LINC00926	1.42615	0.0176232	0.513728
212467_at	DNAJC13	1.42583	0.00238917	0.389935
205483_s_at	ISG15	1.42445	0.0472843	0.599941
212203_x_at	IFITM3	1.42427	0.0109321	0.478552
212938_at	COL6A1	1.42364	0.00440311	0.416164
229921_at	KIF5A	1.42363	0.0443056	0.593437
232534_at	LIN37	1.42312	0.0447443	0.595024
227744_s_at	HNRNPD	1.42291	0.0231078	0.532899
235306_at	GIMAP8	1.42221	0.0129599	0.490028
204951_at	RHOH	1.42156	0.015372	0.501471
243956_at	SUSD3	1.42061	0.0275843	0.554429
211181_x_at	LOC100506403 /// LOC101928269 /// RUNX1	1.41908	0.0125069	0.48927
214632_at	NRP2	1.41905	0.0201583	0.524957
235510_at	USHBP1	1.4189	0.00312764	0.404677
1561584_at	BC044765 /// RP11-96B5.4	1.41789	0.0219611	0.530035
230377_s_at	TBC1D2B	1.41695	0.0126913	0.48927
208450_at	LGALS2	1.41686	0.00774881	0.446194
212588_at	PTPRC	1.4165	0.0465881	0.598702
201145_at	HAX1	1.41536	0.0204845	0.524957
214807_at	PLXDC2	1.4138	0.00644405	0.445356
205872_x_at	PDE4DIP	1.41328	0.0141747	0.501471
1564749_at	LOC100289045	1.41271	0.016959	0.509642
214502_at	HIST1H2BJ	1.41242	0.0049317	0.420965
222346_at	LAMA1	1.41218	0.0384161	0.577055
234336_s_at	TTLL9	1.4121	0.0255114	0.544221
230437_s_at	PRKCB	1.41133	0.0255257	0.544312
240311_at	NANOS3	1.4101	0.0357828	0.569775
220220_at	LRRC37A2 /// LRRC37A4P	1.40996	0.0496907	0.607415
228206_at	HS3ST4	1.40961	0.0380978	0.576495
205504_at	BTK	1.40923	0.0148725	0.501471
215320_at	SPATA31C2	1.40838	0.00193169	0.384655
217345_at	RP11-15P13.1	1.40826	0.00983242	0.461055
205379_at	CBR3	1.40757	0.0176443	0.51396
230385_at	44988	1.40709	0.0370505	0.574063
1555107_a_at	UVSSA	1.4066	0.0188332	0.519008
1564383_s_at	FLJ35934	1.40544	0.0194742	0.522331
231881_at	CALD1	1.40457	0.0249223	0.541429
1555229_a_at	C1S	1.40345	0.0201476	0.524957
233496_s_at	CFL2	1.40251	0.00810457	0.446194
235073_at	SCAMP4	1.40176	0.0160667	0.506321
227184_at	PTAFR	1.40169	0.0326056	0.563436
218500_at	THEM6	1.40092	0.00707433	0.446194
206026_s_at	TNFAIP6	1.40019	0.0293953	0.556298
205718_at	ITGB7	1.39905	0.0255727	0.544583
202876_s_at	PBX2	1.39897	0.00283956	0.404677
228167_at	KLHL6	1.39787	0.0205817	0.524957
213723_s_at	IDUA	1.39595	0.0432415	0.590902
210783_x_at	CLEC11A	1.39578	0.00396495	0.412137
1568859_a_at	SLC8A3	1.3957	0.0100523	0.462857
211043_s_at	CLTB	1.39463	0.0315624	0.562519
204899_s_at	SAP30	1.39457	0.00760423	0.446194
236096_at	SIPA1L3	1.39353	0.00279739	0.404677
233574_at	BCORL1	1.39343	0.0139799	0.501471
204997_at	GPD1	1.39303	0.0306821	0.558874
217503_at	STK17B	1.39144	0.00228594	0.384655
203977_at	TAZ	1.39088	0.0310816	0.561417
202065_s_at	PPFIA1	1.39086	0.0265141	0.550574
1554240_a_at	ITGAL	1.39028	0.0142451	0.501471
1555579_s_at	PTPRM	1.38993	0.00936099	0.457441
223849_s_at	MOV10	1.38796	0.0255796	0.544583
243836_at	UNC80	1.38793	0.0150368	0.501471
221623_at	BCAN	1.38702	0.0326574	0.563498
202998_s_at	LOXL2	1.38644	0.033695	0.564769
209610_s_at	SLC1A4	1.38643	0.00402151	0.414079
205147_x_at	NCF4	1.38587	0.00771512	0.446194
203027_s_at	MVD	1.38575	0.0081528	0.446194
243152_at	COPS8	1.38573	0.00455732	0.416164
209690_s_at	DOK4	1.38519	0.0341098	0.567055
219763_at	DENND1A	1.38478	0.0284856	0.556298
213684_s_at	PDLIM5	1.38197	0.00793867	0.446194
232543_x_at	ARHGAP9	1.38084	0.0416164	0.585308
213806_at	PURA	1.38049	0.00228506	0.384655
1558847_at	LINC00565	1.37965	0.0264341	0.550207
1558549_s_at	VNN1	1.37941	0.0164821	0.506321
214516_at	HIST1H4A /// HIST1H4B /// HIST1H4C /// HIST1H4D /// HIST1H4E /// HIST1H4F /// HIST1H4H /// HIST1H4I /// HIST1H4J /// HIST1H4K /// HIST1H4L /// HIST2H4A /// HIST2H4B /// HIST4H4	1.37885	0.0143245	0.501471
230341_x_at	ADAMTS10	1.37881	0.0204986	0.524957
228872_at	ABHD17B	1.37793	0.0164458	0.506321
37145_at	GNLY	1.37672	0.0298755	0.557366
215199_at	CALD1	1.37668	0.00578967	0.440507
207444_at	SLC22A13	1.37642	0.0422613	0.587499
211530_x_at	HLA-G	1.37627	0.0363123	0.571121
222508_s_at	ARGLU1	1.37602	0.00289164	0.404677
1553346_a_at	TNRC6A	1.37575	0.0158367	0.505519
203329_at	PTPRM	1.37493	0.0136276	0.496787
223137_at	ZDHHC4	1.37438	0.00473748	0.416164
222407_s_at	ZNF106	1.37433	0.0145369	0.501471
205508_at	SCN1B	1.37347	0.0082334	0.446194
211661_x_at	PTAFR	1.37342	0.0262372	0.549624
228367_at	ALPK2	1.37329	0.0326246	0.563498
1563913_at	LOC101929717	1.37272	0.0189039	0.519008
1554899_s_at	FCER1G	1.37232	0.0163472	0.506321
208509_s_at	OR7A17	1.37193	0.00983669	0.461055
201547_at	KDM5B	1.37179	0.0322797	0.563261
236313_at	CDKN2B	1.37166	0.0304264	0.557513
225441_x_at	NAA38	1.37091	0.0418145	0.586057
232085_at	MAPK8IP3	1.36936	0.0398596	0.579669
1561602_at	LOC100129476	1.36819	0.00392135	0.411325
222996_s_at	CXXC5	1.36809	0.0218958	0.529746
209140_x_at	HLA-B	1.36776	0.0205821	0.524957
205435_s_at	AAK1	1.36769	0.00995855	0.461315
203603_s_at	ZEB2	1.36732	0.0152488	0.501471
215340_at	ADCY1	1.36709	0.0131672	0.491529
216912_at	ARHGEF4	1.36637	0.00468493	0.416164
1555758_a_at	CDKN3	1.36601	0.0117244	0.483295
206867_at	GCKR	1.36595	0.0148571	0.501471
202947_s_at	GYPC	1.36586	0.0451949	0.596436
204446_s_at	ALOX5	1.36514	0.0156481	0.505483
230676_s_at	TMEM19	1.36508	0.00168787	0.379502
241604_at	ATP11A	1.36407	0.00917732	0.457441
222997_s_at	MRPS21	1.36311	0.0319871	0.562906
226819_at	LSM11	1.3623	0.0108115	0.477866
1561418_at	LOC101928245	1.36064	0.0361154	0.57049
210763_x_at	NCR3	1.36051	0.00246511	0.390477
201859_at	SRGN	1.36037	0.00730647	0.446194
207150_at	SLC18A3	1.35998	0.0395452	0.579501
222529_at	SLC25A37	1.35947	0.0265602	0.550627
211355_x_at	LEPR /// LEPROT	1.35842	0.0202229	0.524957
1553139_s_at	PLXNA3	1.35842	0.0283906	0.556298
1555799_at	FCRL5	1.35715	0.0193883	0.522233
210311_at	FGF5	1.35636	0.0165504	0.506653
204345_at	COL16A1	1.35628	0.0236577	0.533989
223934_at	SP140L	1.35615	0.0186867	0.518749
211451_s_at	KCNJ4	1.35614	0.0434275	0.590902
1554163_at	TWIST2	1.35552	0.0134649	0.495491
240282_at	WDR1	1.3554	0.0468077	0.599317
244685_at	ANGEL1	1.35528	0.0108633	0.478552
242268_at	CELF2	1.35492	0.0284656	0.556298
214181_x_at	LST1	1.35466	0.0187299	0.518749
223750_s_at	TLR10	1.35424	0.02959	0.557366
228994_at	CCDC24	1.35377	0.0352474	0.569775
207597_at	ADAM18	1.35326	0.0300397	0.557366
243361_at	SREK1	1.35325	0.0210101	0.526456
201340_s_at	ENC1	1.35305	0.0206856	0.524957
1553088_a_at	BCL2L11	1.35225	0.0447217	0.594998
214657_s_at	MIR612 /// NEAT1	1.35128	0.0386607	0.577617
1556775_at	AC092155.4 /// BC038779	1.35071	0.00412295	0.415669
214799_at	NFASC	1.35048	0.00519845	0.428136
1556935_at	RP1-142L7.8	1.34803	0.0414429	0.585286
201893_x_at	DCN	1.34763	0.0470705	0.599763
222834_s_at	GNG12	1.34709	0.0192147	0.521175
212226_s_at	PPAP2B	1.347	0.0185415	0.518749
232112_at	RALGPS2	1.34695	0.0162577	0.506321
213337_s_at	SOCS1	1.34634	0.0257085	0.5453
1562979_at	CTD-2553C6.1	1.34444	0.0204776	0.524957
212151_at	PBX1	1.34404	0.0420957	0.586455
243098_at	AP000696.2	1.34349	0.0179035	0.514736
244131_at	HNRNPA2B1	1.34349	0.0251361	0.542475
218679_s_at	VPS28	1.34316	0.0236617	0.533989
209098_s_at	JAG1	1.34298	0.0159585	0.506321
204347_at	AK4 /// LOC100507855	1.34229	0.0382484	0.576736
222592_s_at	ACSL5	1.34212	0.00630999	0.44516
224285_at	GPR174	1.34108	0.0454779	0.596818
1553402_a_at	HFE	1.34103	0.0161315	0.506321
239666_at	PYGO2	1.34041	0.005221	0.428136
244759_x_at	RNF207	1.33981	0.020846	0.524957
239012_at	RNF144B	1.33976	0.0489103	0.603526
227607_at	STAMBPL1	1.33935	0.018165	0.515864
208961_s_at	KLF6	1.3389	0.0292988	0.556298
204402_at	RHBDD3	1.33874	0.00879008	0.453822
222219_s_at	TLE6	1.33814	0.00589434	0.440905
224491_at	APOL4	1.33792	0.0217272	0.529241
218260_at	DDA1	1.33757	0.0114899	0.481868
217601_at	NUP188	1.33725	0.00433953	0.416164
236297_at	PLXDC2	1.33658	0.0147652	0.501471
209201_x_at	CXCR4	1.33483	0.04382	0.59195
214542_x_at	HIST1H2AG /// HIST1H2AH /// HIST1H2AI /// HIST1H2AK /// HIST1H2AL /// HIST1H2AM	1.33418	0.0398117	0.579568
200879_s_at	EPAS1	1.33373	0.0183705	0.518749
208545_x_at	TAF4	1.33299	0.0047309	0.416164
212415_at	45175	1.33267	0.0300427	0.557366
206476_s_at	NOVA2	1.33178	0.0448908	0.59573
1554694_at	CCNY	1.33159	0.0163469	0.506321
217456_x_at	HLA-E	1.33144	0.00760745	0.446194
211500_at	MAPK11	1.33093	0.0445219	0.594098
206313_at	HLA-DOA	1.33088	0.0327638	0.563498
234299_s_at	NIN	1.33077	0.00528099	0.428136
206001_at	NPY	1.3303	0.0445297	0.594098
229143_at	CNOT3	1.33004	0.00274843	0.404677
219630_at	PDZK1IP1	1.32922	0.0275367	0.554429
211571_s_at	VCAN	1.32848	0.0466884	0.598906
216554_s_at	ENO1	1.32844	0.0215173	0.529001
1555659_a_at	TREML1	1.32827	0.026663	0.550627
1562682_at	LOC101928784	1.32794	0.0106886	0.475894
227735_s_at	C10orf99	1.32731	0.017905	0.514736
1555308_at	CARD14	1.32695	0.0245145	0.539425
235751_s_at	VMO1	1.32662	0.0171716	0.510986
224451_x_at	ARHGAP9	1.32492	0.0309794	0.560447
223958_s_at	DNAL1	1.32436	0.00363814	0.404677
1554156_a_at	WFDC8	1.32381	0.0307037	0.558874
1559979_at	SYF2	1.32261	0.00107889	0.355104
225940_at	EIF4E3	1.32021	0.00800907	0.446194
237137_at	SCARNA2	1.31968	0.041799	0.586057
213293_s_at	TRIM22	1.31888	0.0456971	0.596868
204502_at	SAMHD1	1.31831	0.0292453	0.556298
213749_at	MASP1	1.31802	0.045385	0.596497
228473_at	MSX1	1.3177	0.0421173	0.586455
1569303_s_at	RGS20	1.31744	0.0394289	0.579501
215799_at	LOC101927051	1.31743	0.0249734	0.541429
213731_s_at	TCF3	1.31724	0.0226685	0.532228
210204_s_at	CNOT4	1.31617	0.0119912	0.487035
1559977_a_at	SLC25A34	1.31605	0.0292989	0.556298
223280_x_at	MS4A6A	1.3154	0.0240204	0.537559
235906_at	TAF10	1.31491	0.0462849	0.598512
1556970_at	RP11-85A1.3	1.31297	0.0195033	0.522437
235835_at	CTD-2619J13.17	1.31058	0.0459482	0.597291
209162_s_at	PRPF4	1.30844	0.00788853	0.446194
201465_s_at	JUN	1.30824	0.0423859	0.587839
228998_at	TNRC6B	1.30803	0.00924647	0.457441
214290_s_at	HIST2H2AA3 /// HIST2H2AA4	1.30789	0.0432612	0.590902
211677_x_at	CADM3	1.30662	0.0369736	0.573485
205876_at	LIFR	1.30602	0.0488542	0.603526
238027_at	SPATA24	1.30573	0.0302929	0.557513
200628_s_at	WARS	1.30537	0.0354685	0.569775
238668_at	NCKAP1L	1.3052	0.0183356	0.518354
1569791_at	STK4	1.30421	0.0090285	0.455777
220684_at	TBX21	1.30363	0.0302044	0.557513
207119_at	PRKG1	1.30288	0.0241456	0.537612
215388_s_at	CFH /// CFHR1	1.30288	0.0306252	0.558516
235778_s_at	ANKRD44	1.30256	0.00509451	0.424607
241193_at	ETS2	1.30193	0.0498443	0.607472
237867_s_at	PID1	1.30174	0.00934283	0.457441
210992_x_at	FCGR2C	1.30099	0.0395322	0.579501
236499_at	C1orf86	1.29962	0.018786	0.518749
204464_s_at	EDNRA	1.29939	0.023306	0.532899
242154_x_at	LRR1	1.29862	0.00429981	0.415791
209546_s_at	APOL1	1.29858	0.0217408	0.529241
224125_at	PLEKHN1	1.29804	0.0496867	0.607415
219690_at	IGFLR1	1.29612	0.0092638	0.457441
209508_x_at	CFLAR	1.29567	0.0401379	0.581122
207811_at	KRT12	1.29511	0.0146477	0.501471
203411_s_at	LMNA	1.29497	0.0315751	0.562519
205127_at	PTGS1	1.29354	0.0446487	0.594561
239237_at	TRG-AS1	1.29346	0.0296301	0.557366
223148_at	PIGS	1.29331	0.0420151	0.586407
207510_at	BDKRB1	1.29275	0.0116475	0.483295
205759_s_at	SULT2B1	1.29266	0.0264763	0.550207
206171_at	ADORA3	1.29088	0.0207485	0.524957
243093_at	C2orf49	1.29087	0.0352966	0.569775
224414_s_at	CARD6	1.2907	0.00418703	0.415669
224071_at	IL20	1.28973	0.0288563	0.556298
215623_x_at	SMC4	1.28914	0.0311101	0.561553
228134_at	MYH11	1.28772	0.0130031	0.490452
242764_at	DCHS2	1.28425	0.014664	0.501471
1558450_at	A2M	1.28381	0.0299815	0.557366
226695_at	PRRX1	1.28313	0.0365751	0.572389
242114_at	LOC101060424	1.28211	0.0291364	0.556298
1555319_at	STAB1	1.28151	0.0221782	0.53091
225242_s_at	CCDC80	1.2811	0.0434274	0.590902
1556827_at	LPP-AS2	1.28086	0.0377726	0.576495
208637_x_at	ACTN1	1.28073	0.049654	0.607415
206116_s_at	TPM1	1.28049	0.00464105	0.416164
208436_s_at	IRF7	1.27944	0.0377289	0.576495
219373_at	DPM3	1.27899	0.0175084	0.512071
210754_s_at	LYN	1.27852	0.0427885	0.589277
223508_at	NOTCH1	1.27793	0.0296785	0.557366
205313_at	HNF1B	1.27777	0.00719248	0.446194
236717_at	FAM179A	1.27726	0.00984137	0.461055
1555766_a_at	GNG2	1.27697	0.00618105	0.441513
234876_at	RP11-115A15.2	1.27625	0.00363408	0.404677
238461_at	EIF4E3	1.27615	0.021318	0.527643
236405_at	FBXO41 /// LOC101927826	1.2747	0.0253907	0.544035
229320_at	KIAA1211L	1.27422	0.0251855	0.542521
208563_x_at	POU3F3	1.27405	0.00573364	0.439967
205341_at	EHD2	1.2735	0.0254679	0.544142
1558217_at	SLFN13	1.27311	0.0332661	0.564755
206584_at	LY96	1.27244	0.0189139	0.519008
218922_s_at	CERS4	1.2714	0.0434166	0.590902
219300_s_at	CNTNAP2	1.27133	0.049967	0.607472
203454_s_at	ATOX1	1.27054	0.0110496	0.480046
1567628_at	CD74	1.27046	0.0463726	0.598647
220836_at	ZNF407	1.26949	0.0419837	0.586407
210245_at	ABCC8	1.2691	0.0403964	0.581384
221293_s_at	DEF6	1.26846	0.0266779	0.550627
217329_x_at	COX7BP1 /// COX7BP1	1.26818	0.00969081	0.461055
40569_at	MZF1	1.26734	0.00950819	0.460073
216377_x_at	ALPPL2	1.26699	0.00460969	0.416164
211620_x_at	LOC100506403 /// LOC101928269 /// RUNX1	1.26667	0.0488133	0.603526
210912_x_at	GSTM4	1.26619	0.031461	0.562502
209879_at	SELPLG	1.26571	0.00682182	0.446194
207450_s_at	POU6F2	1.26517	0.0372216	0.574682
207193_at	AGRP	1.26501	0.0216625	0.529001
214622_at	CYP21A1P /// CYP21A2	1.26479	0.0138468	0.50071
233250_x_at	FOXRED2	1.26373	0.00716362	0.446194
1552828_at	SNX18	1.26365	0.0125266	0.48927
233980_s_at	VWF	1.26338	0.0103396	0.470111
219526_at	C14orf169	1.26208	0.00302543	0.404677
242234_at	XAF1	1.26192	0.0248877	0.541429
1563142_at	RP11-521D12.1	1.26171	0.0287259	0.556298
207844_at	IL13	1.26076	0.0152482	0.501471
204570_at	COX7A1	1.26024	0.0165969	0.507231
219654_at	PTPLA	1.26012	0.0304007	0.557513
212188_at	KCTD12	1.25922	0.0102561	0.469248
211919_s_at	CXCR4	1.25878	0.0359842	0.569775
219140_s_at	RBP4	1.25868	0.0216274	0.529001
204079_at	TPST2	1.25791	0.0184652	0.518749
234323_at	THSD4	1.25744	0.0341788	0.567055
219332_at	MICALL2	1.25741	0.0293491	0.556298
202499_s_at	SLC2A3	1.25708	0.0188903	0.519008
201251_at	PKM	1.25659	0.00888832	0.454421
209447_at	SYNE1	1.25508	0.0141415	0.501471
231696_x_at	TMEM50B	1.25489	0.0482231	0.602634
240840_s_at	SETD9	1.25422	0.0300441	0.557366
213475_s_at	ITGAL	1.25192	0.0412412	0.584863
212975_at	DENND3	1.25002	0.00839145	0.448337
240440_at	NPL	1.24963	0.0151796	0.501471
1569234_at	RP11-209D14.2	1.24948	0.00954797	0.461055
204620_s_at	VCAN	1.24888	0.0391208	0.578029
204882_at	ARHGAP25	1.24865	0.0233998	0.532899
214648_at	GPX5	1.24847	0.0497538	0.607415
219742_at	PRR7	1.24777	0.0356403	0.569775
206170_at	ADRB2	1.24602	0.00249814	0.390477
205919_at	HBE1	1.24456	0.0198867	0.524957
1553701_a_at	DUSP18	1.24356	0.0484902	0.603229
213038_at	RNF19B	1.24317	0.00752962	0.446194
203792_x_at	PCGF2	1.24272	0.0312003	0.561977
223344_s_at	MS4A7	1.24066	0.0058014	0.440544
1553021_s_at	BICD2	1.23966	0.0181655	0.515864
223453_s_at	ATL3	1.2392	0.0115418	0.481868
237324_s_at	HKDC1	1.23802	0.0188738	0.519008
1561710_at	SNX19	1.23646	0.0228139	0.532899
241920_x_at	SPG11	1.23633	0.0384727	0.577055
219391_at	BPNT1	1.23502	0.0197106	0.524836
218144_s_at	INF2	1.23459	0.0381189	0.576495
226099_at	ELL2	1.23377	0.0156983	0.505519
200611_s_at	WDR1	1.23359	0.0223142	0.53091
201369_s_at	ZFP36L2	1.23161	0.0178933	0.514736
203471_s_at	PLEK	1.23124	0.0173615	0.511445
228302_x_at	CAMK2N1	1.23107	0.0469964	0.59976
219628_at	ZMAT3	1.2309	0.0103695	0.470111
241949_at	ACOT6	1.22774	0.0158338	0.505519
236743_at	AGPAT6	1.22761	0.0102134	0.468473
228964_at	PRDM1	1.22738	0.0296316	0.557366
240537_s_at	CDIPT-AS1	1.22666	0.0343648	0.567814
207237_at	KCNA3	1.22634	0.0302455	0.557513
1569337_at	SLC5A9	1.22604	0.0171501	0.510986
230517_at	ZNF775	1.22586	0.0168851	0.509395
240425_x_at	ROBO2	1.22575	0.0130973	0.490952
1559502_s_at	LRRC25	1.22547	0.0294103	0.556298
235104_at	ERAP2	1.22386	0.0147244	0.501471
206397_x_at	CERS1 /// GDF1	1.22293	0.038201	0.576495
230397_at	SAR1B	1.22229	0.0324926	0.563393
233669_s_at	TRIM54	1.22204	0.0457885	0.597206
207485_x_at	BTN3A1	1.222	0.0228205	0.532899
207581_s_at	MAGEB4	1.22194	0.038902	0.578029
1558636_s_at	ADAMTS5	1.22176	0.0294218	0.556298
202237_at	LOC101928916 /// NNMT	1.22175	0.0378555	0.576495
1562559_at	C9orf89	1.22124	0.0205062	0.524957
207626_s_at	SLC7A2	1.22103	0.0276892	0.554786
212268_at	SERPINB1	1.2203	0.00825082	0.446194
235040_at	RUNDC1	1.22022	0.0369723	0.573485
217762_s_at	RAB31	1.21975	0.0469456	0.599708
211839_s_at	CSF1	1.21883	0.0440829	0.592744
203191_at	ABCB6	1.21873	0.0185872	0.518749
205411_at	STK4	1.21867	0.026711	0.550627
206072_at	UCN	1.21829	0.0193198	0.522233
214584_x_at	ACACB	1.21804	0.0381639	0.576495
240360_at	BRD4	1.21799	0.026673	0.550627
225353_s_at	C1QC	1.21799	0.0327265	0.563498
1555269_a_at	ANO1	1.21782	0.027316	0.553869
1557656_at	LINC00642	1.2174	0.0334454	0.564755
214412_at	H2AFB1 /// H2AFB2 /// H2AFB3	1.21721	0.0252014	0.542521
242748_at	SREBF2	1.21719	0.0145553	0.501471
220384_at	NME8	1.21622	0.0499301	0.607472
238855_at	AHNAK	1.21613	0.018406	0.518749
244489_at	RP11-263K19.4	1.21612	0.0170136	0.509642
1557226_a_at	ASPG	1.21423	0.0488733	0.603526
233782_at	DCAF7	1.21352	0.039051	0.578029
215288_at	TRPC2	1.21351	0.0370074	0.573845
1554762_a_at	CLDN22 /// WWC2	1.21347	0.0228483	0.532899
211133_x_at	LILRB3	1.21332	0.0287674	0.556298
202902_s_at	CTSS	1.21301	0.0453072	0.596497
231681_x_at	HIST3H2A	1.21267	0.0450635	0.595996
203669_s_at	DGAT1	1.21267	0.0303	0.557513
209729_at	GAS2L1	1.21266	0.0350141	0.569775
221152_at	COL8A1	1.21256	0.0152017	0.501471
231715_s_at	MIR6741 /// PYCR2	1.21244	0.0150445	0.501471
207330_at	PZP	1.21233	0.0343616	0.567814
1555419_a_at	ASAH1	1.21216	0.0233716	0.532899
1569146_s_at	KIAA0408 /// SOGA3	1.21194	0.0329152	0.564681
220893_at	LOC57399	1.21138	0.0321643	0.562906
202528_at	GALE	1.21117	0.0065765	0.446117
228312_at	PI16	1.21042	0.0453657	0.596497
205997_at	ADAM28	1.20962	0.0274591	0.553925
216531_at	MBTPS2 /// YY2	1.20942	0.0131153	0.490952
236271_at	LOC101927085	1.2092	0.0425893	0.588618
237042_at	RP11-63K6.7	1.20905	0.00786327	0.446194
208130_s_at	TBXAS1	1.20898	0.0318871	0.562906
1555611_s_at	MBD1	1.20885	0.0148038	0.501471
1553313_s_at	SLC5A3	1.20877	0.0277489	0.55514
AFFX-HUMGAPDH/M33197_5_at	GAPDH	1.20754	0.013607	0.496787
1557026_at	LOC101927787	1.20738	0.0274504	0.553925
239323_at	LINC01004	1.20677	0.0321503	0.562906
1554319_at	RPS6KA5	1.20669	0.0112531	0.48105
1569110_x_at	LOC728613	1.20652	0.0220011	0.53015
208485_x_at	CFLAR	1.20543	0.0298954	0.557366
213125_at	OLFML2B	1.20541	0.0250863	0.541917
211636_at	IGHA1 /// IGHA2 /// IGHG1 /// IGHG4 /// IGHM /// IGHV4-31 /// LOC102723407	1.20536	0.0471602	0.599941
205158_at	RNASE4	1.20518	0.0457793	0.597206
225124_at	PPP1R9B	1.20466	0.0197026	0.524836
244564_at	LOC101927651	1.20359	0.0313165	0.562026
205984_at	CRHBP	1.20323	0.0242209	0.537612
1558553_at	CTD-2542L18.1	1.20238	0.0340212	0.56676
235180_at	STYX	1.20137	0.0314096	0.562454
208422_at	MSR1	1.20084	0.0486959	0.603297
220989_s_at	AMN	1.20074	0.0129132	0.48927
210095_s_at	IGFBP3	1.19981	0.024039	0.537559
1568951_at	LOC145783 /// ZNF280D	1.19843	0.021368	0.5284
210950_s_at	FDFT1	1.19842	0.0218423	0.529746
241650_x_at	HMCN2	1.19824	0.0113169	0.481309
230405_at	C5orf56	1.19788	0.0151364	0.501471
215485_s_at	ICAM1	1.19756	0.0300241	0.557366
213453_x_at	GAPDH	1.19675	0.0122873	0.487035
227151_at	SNX33	1.19634	0.0497062	0.607415
205502_at	CYP17A1	1.19526	0.0232064	0.532899
206027_at	S100A3	1.19521	0.00293937	0.404677
1569149_at	PDLIM7	1.19478	0.0186647	0.518749
219117_s_at	FKBP11	1.19393	0.0128903	0.48927
220358_at	BATF3	1.19334	0.0181753	0.515864
240475_at	EGOT	1.1932	0.0380861	0.576495
205049_s_at	CD79A	1.1928	0.0299502	0.557366
1556724_at	LOC100288490	1.19261	0.0233775	0.532899
1554213_at	ARHGEF10	1.1923	0.0286412	0.556298
217237_at	ADAM3B /// ADAM3B	1.1922	0.00858954	0.44984
1565358_at	RARA	1.19208	0.0322136	0.562906
211327_x_at	HFE	1.19159	0.0218825	0.529746
211326_x_at	HFE	1.19153	0.0147408	0.501471
1555028_at	BRD3	1.1915	0.0341377	0.567055
212620_at	ZNF609	1.19135	0.0134501	0.495491
201502_s_at	NFKBIA	1.19057	0.0225907	0.531628
208583_x_at	HIST1H2AJ	1.18977	0.0224524	0.531501
240681_at	EU250746	1.18953	0.0375729	0.575885
208885_at	LCP1	1.18918	0.00895032	0.454853
214741_at	LOC100506639 /// ZNF131	1.18843	0.0126014	0.48927
232617_at	CTSS	1.18773	0.0263177	0.550149
1555454_at	LITAF	1.18565	0.0203887	0.524957
211966_at	COL4A2	1.18508	0.047721	0.599941
1561619_at	LOC101929478	1.18493	0.0293411	0.556298
229524_at	EFCAB14	1.1843	0.0197307	0.524836
220061_at	ACSM5	1.1842	0.0224179	0.531501
1560866_at	WNK2	1.18417	0.0405253	0.581384
1554462_a_at	DNAJB9	1.18388	0.0397529	0.579539
1561434_at	C15orf45	1.18329	0.0110165	0.480046
203416_at	CD53	1.18319	0.0444622	0.594098
208949_s_at	LGALS3	1.18317	0.0243766	0.538285
209347_s_at	MAF	1.1824	0.0415545	0.585308
224339_s_at	ANGPTL1	1.18238	0.0271116	0.55194
204929_s_at	VAMP5	1.18213	0.00692769	0.446194
235420_at	HAPLN4	1.1821	0.0380607	0.576495
1552664_at	FLCN	1.18172	0.0367181	0.572522
242814_at	SERPINB9	1.18091	0.027104	0.55194
201234_at	ILK	1.17996	0.00590527	0.440905
212386_at	TCF4	1.17981	0.0107722	0.477289
235036_at	LIX1L	1.17976	0.0294611	0.556298
229357_at	ADAMTS5	1.17975	0.0178899	0.514736
1555240_s_at	GNG12	1.1794	0.0359361	0.569775
211380_s_at	PRKG1	1.17919	0.0232348	0.532899
213789_at	EBP	1.17897	0.012335	0.487421
203470_s_at	PLEK	1.17874	0.0323282	0.563393
232844_at	IFT140	1.17868	0.0189114	0.519008
1552862_at	RUSC1-AS1	1.17701	0.0225583	0.531628
230814_at	C19orf81	1.17515	0.0182055	0.516012
228898_s_at	SMARCB1	1.17488	0.0181825	0.515864
217356_s_at	PGK1	1.17479	0.0012298	0.364485
230041_at	AK024119 /// CTC-378H22.2	1.17464	0.0186378	0.518749
224231_at	PRO0471	1.17414	0.0288574	0.556298
205269_at	LCP2	1.17302	0.022172	0.53091
204589_at	NUAK1	1.17288	0.0187149	0.518749
238074_at	WDR27	1.1722	0.0230981	0.532899
226944_at	HTRA3	1.17173	0.0380584	0.576495
208413_at	RARB	1.17172	0.0369054	0.573485
1560043_at	CYB5R1	1.17125	0.0131704	0.491529
218324_s_at	SPATS2	1.17109	0.0372536	0.574682
224526_at	LOC100132319	1.17084	0.0141004	0.501471
205853_at	ZBTB7B	1.1707	0.0315959	0.562587
224925_at	PREX1	1.17066	0.0434967	0.591169
213416_at	ITGA4	1.17045	0.0400566	0.581082
231458_at	LINC00658	1.17007	0.0346017	0.568122
229218_at	COL1A2	1.16976	0.0375382	0.575885
202024_at	ASNA1	1.16972	0.0337367	0.564925
218473_s_at	COLGALT1	1.16965	0.0163664	0.506321
241626_at	WTAP	1.16903	0.0409957	0.583524
209732_at	CLEC2B	1.16858	0.0249612	0.541429
208010_s_at	PTPN22	1.16823	0.0275976	0.554429
1553310_at	PLB1	1.16706	0.0213644	0.5284
228696_at	SLC45A3	1.16647	0.047256	0.599941
224294_at	LOC100128185	1.16602	0.024175	0.537612
238870_at	KCNK9	1.16565	0.00444962	0.416164
1560128_x_at	C5orf56	1.16544	0.0179252	0.514736
211368_s_at	CASP1	1.16523	0.0353063	0.569775
214510_at	GPR20	1.16498	0.039253	0.578527
220589_s_at	ITFG2 /// LOC100507424	1.16484	0.00834609	0.447095
238546_at	SLC8A1	1.16481	0.0110233	0.480046
239431_at	TICAM2 /// TMED7-TICAM2	1.16461	0.044211	0.592896
218368_s_at	TNFRSF12A	1.16409	0.0141184	0.501471
237919_at	RFFL	1.16351	0.0182898	0.517327
202424_at	MAP2K2	1.16328	0.0443205	0.593491
227060_at	RELT	1.16288	0.0418495	0.586239
1564802_at	RP11-388M20.1	1.1624	0.0118839	0.485342
216100_s_at	TOR1AIP1	1.16237	0.029216	0.556298
229560_at	TLR8	1.1617	0.0374029	0.575204
226699_at	FCHSD1	1.15999	0.0290543	0.556298
203472_s_at	SLCO2B1	1.15975	0.0281131	0.556298
1563542_a_at	SCML4	1.15928	0.0080908	0.446194
202608_s_at	NDST1	1.15895	0.0266788	0.550627
230683_at	PPP4R1L /// PPP4R1L	1.15844	0.016951	0.509642
214398_s_at	IKBKE	1.15781	0.0207362	0.524957
208024_s_at	DGCR6 /// DGCR6L	1.15763	0.00570462	0.439916
1560097_at	FHAD1	1.15684	0.0337457	0.564925
214213_x_at	LMNA	1.15633	0.0245343	0.539425
244839_at	TTN	1.15389	0.0221973	0.53091
1569374_at	C3orf62	1.15369	0.0282645	0.556298
1494_f_at	CYP2A6	1.15355	0.0483871	0.602909
229004_at	ADAMTS15	1.15332	0.0285684	0.556298
220263_at	SMAD5-AS1	1.15321	0.0161473	0.506321
207777_s_at	LOC101928789 /// SP140	1.15297	0.0474326	0.599941
237529_at	LINC00708	1.15204	0.0342908	0.567651
1559753_at	AX748157	1.15199	0.0484638	0.603177
242767_at	LMCD1	1.15106	0.0344191	0.56789
230899_at	SETD4	1.15092	0.0152738	0.501471
210787_s_at	CAMKK2	1.15088	0.0163015	0.506321
232900_at	HERC2P7	1.15064	0.0201581	0.524957
209348_s_at	MAF	1.15054	0.0129309	0.48927
226772_s_at	SAP30L	1.15044	0.0076752	0.446194
202820_at	AHR	1.14999	0.0347767	0.568946
228263_at	GRASP	1.14971	0.0207178	0.524957
225844_at	POLE4	1.14958	0.00558805	0.437022
1553587_a_at	POLE4	1.14945	0.00950805	0.460073
218810_at	MIR6732 /// ZC3H12A	1.14945	0.0297046	0.557366
211962_s_at	ZFP36L1	1.14936	0.0118895	0.485342
208992_s_at	STAT3	1.14887	0.0129229	0.48927
221844_x_at	SPCS3	1.14762	0.00141723	0.364485
221672_s_at	TRAPPC9	1.14681	0.0249416	0.541429
204958_at	PLK3	1.1461	0.0203871	0.524957
205495_s_at	GNLY	1.14565	0.0224288	0.531501
219671_at	HPCAL4	1.14549	0.022914	0.532899
226991_at	NFATC2	1.14545	0.0336798	0.564755
224663_s_at	CFL2	1.14441	0.0118797	0.485342
234987_at	SAMHD1	1.14437	0.0337136	0.564906
207159_x_at	CRTC1	1.14414	0.0128496	0.48927
220581_at	CCDC170	1.144	0.044953	0.595996
219935_at	ADAMTS5	1.14376	0.0265693	0.550627
213533_at	NSG1	1.14315	0.0361542	0.57049
220595_at	PDZRN4	1.1427	0.0246476	0.540124
224478_s_at	C7orf50	1.14252	0.0128927	0.48927
228215_at	ADD3-AS1	1.14137	0.0291244	0.556298
239356_at	DOCK9-AS2	1.14088	0.0432027	0.590902
220414_at	CALML5	1.14077	0.00431981	0.415791
219075_at	YIPF2	1.14029	0.0132051	0.492153
208002_s_at	ACOT7	1.13986	0.0389888	0.578029
1553558_at	TAS2R41	1.13875	0.0455297	0.596818
1558982_at	ANKRD20A12P	1.13851	0.0474879	0.599941
218880_at	FOSL2	1.13845	0.0367711	0.572944
1552872_at	ASMTL-AS1	1.1384	0.0304234	0.557513
229990_at	TSC22D1-AS1	1.13821	0.0111383	0.480046
201847_at	LIPA	1.13762	0.040322	0.581384
215078_at	LOC100129518 /// SOD2	1.13684	0.0354607	0.569775
211862_x_at	CFLAR	1.13636	0.0234194	0.532899
214200_s_at	COL6A1	1.13636	0.0292709	0.556298
203601_s_at	ZBTB17	1.13618	0.0123649	0.487421
235695_at	INPP4A	1.13603	0.0448706	0.595606
1555852_at	PSMB8-AS1	1.13583	0.00850615	0.44984
232907_at	UBR4	1.13563	0.0206459	0.524957
215952_s_at	OAZ1	1.13535	0.0160275	0.506321
210044_s_at	LYL1	1.13481	0.0292418	0.556298
1564816_at	C14orf178	1.13471	0.0332743	0.564755
230221_at	ABHD16A	1.1342	0.0184283	0.518749
200889_s_at	SSR1	1.1337	0.0170314	0.509685
1552312_a_at	MFAP3	1.13366	0.00426466	0.415669
236666_s_at	LRRC10B	1.1335	0.0384836	0.577055
210650_s_at	PCLO	1.13334	0.0194042	0.522233
210385_s_at	ERAP1	1.13291	0.00916781	0.457441
1568691_at	AC017104.6	1.13264	0.0158433	0.505519
221930_at	PHF7	1.13059	0.032692	0.563498
201037_at	PFKP	1.13038	0.0393197	0.578838
231721_at	JAM3	1.12921	0.0158023	0.505519
1557865_at	LOC100505658	1.12875	0.0477076	0.599941
211612_s_at	IL13RA1	1.12786	0.0202371	0.524957
232156_at	AP5M1	1.12535	0.0114866	0.481868
205196_s_at	AP1S1	1.1252	0.0283591	0.556298
205170_at	STAT2	1.12456	0.027436	0.553925
231623_at	TMEM174	1.12431	0.0366278	0.572389
235488_at	RASL10B	1.1239	0.0169611	0.509642
1564635_a_at	FHAD1	1.12313	0.00882298	0.454421
209970_x_at	CASP1	1.12196	0.0413657	0.584865
1552798_a_at	TLR4	1.12184	0.0404545	0.581384
202464_s_at	PFKFB3	1.12095	0.0109135	0.478552
233939_at	REXO1	1.12036	0.00702118	0.446194
215313_x_at	HLA-A	1.1201	0.0308375	0.558959
1553639_a_at	PPARGC1B	1.11983	0.013494	0.495491
208947_s_at	UPF1	1.11939	0.0275796	0.554429
201852_x_at	COL3A1	1.11908	0.0233613	0.532899
1562831_a_at	WDR11-AS1	1.11798	0.0461481	0.597725
217831_s_at	NSFL1C	1.11772	0.00574609	0.439967
209685_s_at	PRKCB	1.11732	0.0191432	0.521175
218459_at	TOR3A	1.11729	0.0334534	0.564755
209059_s_at	EDF1	1.11719	0.00811004	0.446194
237250_at	RP11-320H14.1	1.11681	0.031935	0.562906
226580_at	BRMS1L	1.11643	0.0116775	0.483295
228197_at	C1orf86	1.11571	0.0145647	0.501471
235023_at	VPS13C	1.11541	0.0428722	0.589695
1561609_at	BC028044	1.11457	0.0194576	0.522331
64064_at	GIMAP1-GIMAP5 /// GIMAP5	1.11454	0.0232862	0.532899
201438_at	COL6A3	1.11362	0.0405606	0.581384
203643_at	ERF	1.11183	0.0193929	0.522233
215752_at	SIK2	1.11179	0.0301399	0.557513
215608_at	AK021537	1.11006	0.0387652	0.577617
238413_at	RRN3P3	1.11001	0.0201733	0.524957
217478_s_at	HLA-DMA	1.10998	0.0368036	0.573287
228188_at	FOSL2	1.10989	0.0166849	0.507335
200805_at	LMAN2	1.10952	0.00605643	0.440905
229555_at	GALNT5	1.10884	0.0436673	0.59173
239512_at	SRSF4	1.10781	0.0302069	0.557513
216011_at	SLC39A9	1.10756	0.0194559	0.522331
1569353_at	CCP110	1.10749	0.043971	0.592179
235245_at	TMEM92	1.10691	0.045017	0.595996
241282_at	AC010145.4	1.10648	0.0248427	0.541429
209414_at	FZR1	1.10626	0.0109857	0.479748
218162_at	OLFML3	1.1056	0.0468731	0.599317
211138_s_at	KMO	1.10554	0.0488516	0.603526
232870_at	HDAC10	1.1055	0.026319	0.550149
208550_x_at	KCNG2	1.10485	0.0189949	0.519675
1555809_at	CRISPLD2	1.10482	0.0142019	0.501471
226200_at	VARS2	1.104	0.008529	0.44984
213932_x_at	HLA-A	1.10339	0.0324241	0.563393
207086_x_at	GAGE1 /// GAGE12B /// GAGE12C /// GAGE12D /// GAGE12E /// GAGE12F /// GAGE12G /// GAGE12H /// GAGE12I /// GAGE12J /// GAGE13 /// GAGE2A /// GAGE2C /// GAGE2D /// GAGE2E /// GAGE4 /// GAGE5 /// GAGE6 /// GAGE7 /// GAGE8	1.10285	0.0402272	0.581301
226067_at	BPIFB1	1.10221	0.035765	0.569775
243058_at	RP1-170O19.14	1.10189	0.0258825	0.546382
223316_at	CCDC3	1.10189	0.0391275	0.578029
213121_at	SNRNP70	1.10102	0.0393465	0.57889
241464_s_at	hsa-let-7a-3 /// hsa-let-7b /// hsa-mir-4763 /// RP4-695O20__B.10	1.09964	0.0345312	0.56789
1553047_at	PIP4K2B	1.09917	0.040019	0.58069
204358_s_at	FLRT2 /// LOC100506718	1.09888	0.0257411	0.5453
204292_x_at	STK11	1.09843	0.0232353	0.532899
208465_at	GRM2	1.09769	0.0492904	0.605502
217383_at	PGK1	1.09716	0.00347912	0.404677
235935_at	LRRC73	1.09713	0.0423858	0.587839
232030_at	EPG5	1.09686	0.0143239	0.501471
222556_at	ALG5	1.0954	0.020491	0.524957
1568971_at	PCNXL4	1.09275	0.0146684	0.501471
207036_x_at	GRIN2D	1.09247	0.0357278	0.569775
1553943_at	NS3BP	1.09202	0.0418858	0.586239
208040_s_at	MYBPC3	1.0903	0.0294759	0.556298
234951_s_at	COL12A1	1.09015	0.0468447	0.599317
225282_at	SMAP2	1.089	0.0167032	0.507358
1555797_a_at	ARPC5	1.08899	0.00281982	0.404677
201294_s_at	WSB1	1.08868	0.0266359	0.550627
226906_s_at	ARHGAP9	1.08838	0.00831778	0.446733
201275_at	FDPS	1.08716	0.00699112	0.446194
229251_s_at	TPCN2	1.08699	0.00845788	0.449015
205039_s_at	IKZF1	1.08638	0.0387566	0.577617
206830_at	SLC4A10	1.08606	0.04871	0.603297
216031_x_at	HN1L	1.08601	0.014871	0.501471
202156_s_at	CELF2	1.08518	0.0192158	0.521175
207734_at	LAX1	1.08502	0.0128795	0.48927
212258_s_at	SMARCA2	1.08474	0.0199148	0.524957
234773_x_at	LOC101928288	1.08459	0.0301937	0.557513
76897_s_at	FKBP15	1.0843	0.0186243	0.518749
220139_at	DNMT3L	1.08399	0.0127086	0.48927
236011_at	FOXK1	1.08366	0.00487559	0.420965
233444_at	LOC101927620	1.08297	0.0421193	0.586455
1554627_a_at	ASCC1	1.08293	0.0264506	0.550207
209491_s_at	AMPD3 /// CAND1.11	1.08276	0.00828662	0.446375
205671_s_at	HLA-DOB	1.08207	0.0494065	0.605985
214119_s_at	FKBP1A /// LOC101929368	1.08167	0.011846	0.485155
203300_x_at	AP1S2	1.0811	0.0362194	0.57106
202062_s_at	SEL1L	1.08095	0.0401146	0.581122
230952_at	RP11-426C22.5	1.08064	0.0209655	0.525822
213601_at	SLIT1	1.08022	0.0239073	0.535898
237522_at	FAS-AS1	1.08009	0.0240765	0.537612
209344_at	TPM4	1.07984	0.0295226	0.556987
211331_x_at	HFE	1.0796	0.0421055	0.586455
233916_at	NYAP2	1.07905	0.043975	0.592179
244105_at	WHAMMP2 /// WHAMMP3	1.07897	0.0336741	0.564755
215641_at	SEC24D	1.0779	0.0251419	0.542475
218921_at	SIGIRR	1.07696	0.0427974	0.589277
230916_at	NODAL	1.07685	0.040179	0.581161
201402_at	ADRBK1	1.07652	0.0387583	0.577617
206702_at	TEK	1.07623	0.025415	0.544035
1555426_a_at	OTUD5	1.07554	0.0327559	0.563498
229924_s_at	JAG1	1.0752	0.0499943	0.607472
206686_at	PDK1	1.07517	0.0436163	0.591595
1568590_at	ARL3	1.07488	0.0149977	0.501471
225941_at	EIF4E3	1.07476	0.0210689	0.526527
236213_at	AC079305.10	1.07364	0.0473238	0.599941
221364_at	GRID2	1.07351	0.018964	0.51943
226051_at	SELM	1.07346	0.0438879	0.59195
209006_s_at	LOC101928189 /// RSRP1	1.0733	0.0282974	0.556298
227178_at	CELF2	1.07264	0.0136474	0.496787
206819_at	POM121L9P	1.07171	0.0193617	0.522233
204786_s_at	IFNAR2	1.0717	0.00840244	0.448337
208018_s_at	HCK	1.07151	0.0359363	0.569775
209626_s_at	OSBPL3	1.07039	0.0195724	0.52303
230089_s_at	TMEM259	1.0699	0.0484088	0.602939
228711_at	LOC101929740 /// ZNF37A	1.06952	0.0159524	0.506321
221657_s_at	ASB6	1.06913	0.0213864	0.528618
238532_at	DPF3	1.06906	0.0436154	0.591595
219424_at	EBI3	1.06892	0.0360438	0.570059
207745_at	CABP2	1.06861	0.0481799	0.602387
214298_x_at	45175	1.06843	0.0429933	0.590112
208275_x_at	UTF1	1.06838	0.0198556	0.524957
236554_x_at	TMC8	1.06699	0.0460494	0.597505
205105_at	MAN2A1	1.06528	0.0497009	0.607415
216608_at	DKFZP434A062	1.06474	0.0336383	0.564755
221964_at	TULP3	1.06466	0.0217873	0.529746
220517_at	VPS13C	1.06455	0.0472986	0.599941
232878_at	NR2F2-AS1	1.06435	0.0292613	0.556298
235560_at	NOVA2	1.06405	0.0144568	0.501471
1559687_at	TMEM221	1.06318	0.0260327	0.547227
223910_at	ERN2	1.05993	0.0156114	0.505483
243052_at	MOB3C	1.05952	0.0182547	0.516601
212016_s_at	MIR4745 /// PTBP1	1.05949	0.0222682	0.53091
220331_at	CYP46A1	1.05879	0.0314988	0.562519
205661_s_at	FLAD1	1.05761	0.0244488	0.538791
117_at	HSPA6	1.05605	0.0440356	0.592579
202671_s_at	PDXK	1.05526	0.0359831	0.569775
1552498_at	ZSCAN20	1.05408	0.0392686	0.578527
215919_s_at	MRPS11	1.05402	0.0340785	0.567055
222060_at	KRT8P12	1.05232	0.013378	0.495013
226865_at	PLXDC2	1.0509	0.0263592	0.550207
204792_s_at	IFT140	1.05021	0.0361676	0.570532
219040_at	CORO7	1.0498	0.0336352	0.564755
1552549_a_at	BSND	1.0496	0.030121	0.557513
223893_at	ENAM	1.04956	0.0302801	0.557513
219868_s_at	ANKFY1	1.04841	0.04968	0.607415
224964_s_at	GNG2	1.04767	0.0285237	0.556298
235863_at	JSRP1	1.04765	0.0466576	0.598702
200904_at	HLA-E	1.04754	0.0147922	0.501471
1555982_at	ZFYVE16	1.04709	0.0133399	0.494815
202598_at	S100A13	1.04705	0.0241408	0.537612
214546_s_at	P2RY11 /// PPAN-P2RY11	1.04699	0.0377452	0.576495
226703_at	NEURL4	1.04619	0.0313521	0.562026
212562_s_at	CTSZ	1.04604	0.0172324	0.510986
228204_at	PSMB4	1.04473	0.0429851	0.590112
1563252_at	ERBB3	1.04456	0.025453	0.544035
210288_at	KLRG1	1.04403	0.0221372	0.53091
204518_s_at	PPIC	1.04394	0.0346436	0.568358
230532_at	CXorf38	1.04378	0.0369596	0.573485
211742_s_at	EVI2B	1.04333	0.039883	0.579669
1563849_at	SH2D4B	1.04276	0.0407269	0.581851
227540_at	EEFSEC	1.04275	0.0182465	0.516601
1556499_s_at	COL1A1	1.04245	0.00845279	0.449015
209224_s_at	NDUFA2	1.0416	0.0351924	0.569775
225094_at	SETD8	1.0414	0.0307594	0.558959
226827_at	TMEM165	1.04111	0.00484441	0.420426
213985_s_at	TMEM259	1.0411	0.038474	0.577055
235910_x_at	ZNF316	1.04046	0.041193	0.584691
213446_s_at	IQGAP1	1.04025	0.0181909	0.515864
206097_at	SLC22A18AS	1.03975	0.0224459	0.531501
213402_at	ZNF787	1.03969	0.0234066	0.532899
221866_at	TFEB	1.03969	0.0442774	0.593368
241820_at	LOC101929336 /// RIF1	1.03967	0.0263172	0.550149
244499_at	THAP2	1.03954	0.0344592	0.56789
211005_at	LAT	1.03939	0.0174928	0.512071
225661_at	IFNAR1	1.039	0.012579	0.48927
1555226_s_at	C1orf43	1.03893	0.0126902	0.48927
209322_s_at	SH2B1	1.03878	0.0158443	0.505519
205589_at	MYL3	1.03876	0.0234407	0.532899
217442_at	CADM3-AS1	1.03872	0.0312672	0.561977
236003_x_at	OR2I1P /// OR2I1P	1.03825	0.0452409	0.596497
236480_at	MIR210HG	1.03818	0.0489267	0.603526
207282_s_at	MYOG	1.03807	0.03743	0.575204
229658_at	BAZ1B	1.03741	0.0298771	0.557366
230991_at	LOC102724156	1.03681	0.019171	0.521175
223733_s_at	PPP4R1L /// PPP4R1L /// PPP4R1L	1.03605	0.0332455	0.564755
222278_at	LOC101929726	1.03604	0.0416092	0.585308
210234_at	GRM4	1.03599	0.0492294	0.605502
230646_at	FNDC5	1.03546	0.0183896	0.518749
1554383_a_at	TRAM2	1.0353	0.0137581	0.499424
207691_x_at	ENTPD1	1.03388	0.0298634	0.557366
204158_s_at	TCIRG1	1.03324	0.0492669	0.605502
244578_at	LCP2	1.03321	0.039116	0.578029
214377_s_at	CTRL	1.03217	0.0404873	0.581384
38487_at	STAB1	1.03124	0.0309873	0.560447
216205_s_at	MFN2	1.02983	0.0359064	0.569775
201752_s_at	ADD3	1.02937	0.032736	0.563498
217944_at	POMGNT1	1.0293	0.00641169	0.445356
228791_at	ARPIN	1.02925	0.0240685	0.537612
203070_at	SEMA3B	1.02882	0.0217325	0.529241
210188_at	GABPA	1.02855	0.0449611	0.595996
237794_at	ANKRD30BL /// ANKRD30BP2 /// LOC100132004 /// LOC100132154	1.02852	0.0102376	0.469188
233859_at	CEP128	1.02784	0.0499478	0.607472
218752_at	ZMAT5	1.02771	0.0207561	0.524957
221413_at	KCNAB3	1.02617	0.0333766	0.564755
208109_s_at	LINC00597	1.02444	0.0187523	0.518749
233804_at	LINC00544	1.02385	0.034431	0.56789
1561030_at	TMC7	1.02372	0.0358907	0.569775
208698_s_at	NONO	1.02355	0.0388733	0.578029
202664_at	WIPF1	1.02306	0.0407159	0.581851
1558407_at	PLEKHG2	1.02296	0.0434984	0.591169
208562_s_at	ABCC9	1.02195	0.0244036	0.538663
221677_s_at	DONSON	1.02097	0.0175192	0.512071
226576_at	ARHGAP26	1.02079	0.033452	0.564755
232763_at	TLN1	1.01923	0.0371579	0.57455
217399_s_at	FOXO3 /// FOXO3B	1.01913	0.0380602	0.576495
206883_x_at	GP9	1.01885	0.0431415	0.590902
215933_s_at	HHEX	1.01872	0.0098276	0.461055
203718_at	PNPLA6	1.01816	0.0375308	0.575885
238242_at	LOC100293704 /// MIR8072	1.01777	0.0314172	0.562454
219924_s_at	ZMYM6	1.017	0.0268846	0.551325
215734_at	IZUMO4	1.01699	0.0384349	0.577055
244396_at	G3BP1	1.01694	0.0108861	0.478552
208569_at	HIST1H2AB	1.01638	0.0203275	0.524957
218222_x_at	ARNT	1.01602	0.0396608	0.579501
222353_at	LIMD1	1.01583	0.0451907	0.596436
1556038_at	GPR173	1.01556	0.024958	0.541429
203812_at	SLIT3	1.01555	0.0362219	0.57106
200814_at	PSME1	1.01534	0.0165023	0.506321
224626_at	SLC35A4	1.01438	0.00984764	0.461055
229548_at	RP3-508I15.21	1.01417	0.0486931	0.603297
1560733_at	ALG5	1.01399	0.0336655	0.564755
233893_s_at	UVSSA	1.01362	0.0171074	0.510946
1553196_a_at	FCRL3	1.01302	0.0093341	0.457441
214040_s_at	GSN	1.01249	0.02057	0.524957
209714_s_at	CDKN3	1.01208	0.0395933	0.579501
211323_s_at	ITPR1	1.01191	0.0420168	0.586407
211136_s_at	CLPTM1	1.01158	0.0194889	0.522331
219094_at	ARMC8	1.01151	0.0380072	0.576495
233510_s_at	PARVG	1.01139	0.0190387	0.519691
230546_at	VASH1	1.01124	0.0421218	0.586455
1559093_at	FLJ30403	1.01117	0.0186549	0.518749
216483_s_at	C19orf10	1.01093	0.0226786	0.532228
1569834_at	RP11-65L19.4	1.01073	0.0414006	0.584925
204611_s_at	PPP2R5B	1.0106	0.0499216	0.607472
204930_s_at	BNIP1	1.01033	0.0365777	0.572389
232230_at	LINC00263	1.01014	0.0375918	0.575885
227128_s_at	TACSTD2	1.00985	0.0355633	0.569775
1555832_s_at	KLF6	1.00643	0.0396455	0.579501
223079_s_at	GLS	1.00558	0.0481512	0.602166
1562597_at	LOC101929505	1.00555	0.0216631	0.529001
226818_at	MPEG1	1.00548	0.0344281	0.56789
234109_x_at	ONECUT3	1.00496	0.0323192	0.563393
212076_at	KMT2A	1.00356	0.0401328	0.581122
225262_at	FOSL2	1.00337	0.0350855	0.569775
1555168_a_at	CALN1	1.00244	0.0181345	0.515864
208967_s_at	AK2	1.00229	0.023195	0.532899
222292_at	CD40	1.00206	0.0478042	0.600104
217398_x_at	GAPDH	1.00168	0.0296537	0.557366
207640_x_at	NTN3	1.00011	0.026619	0.550627
243221_at	FAM20A	-1.00004	0.0478108	0.600104
240462_at	CLYBL	-1.00036	0.0353601	0.569775
217836_s_at	YY1AP1	-1.0004	0.0376643	0.576495
209430_at	BTAF1	-1.00087	0.0103916	0.470721
212832_s_at	CKAP5	-1.00091	0.0348711	0.569368
230185_at	THAP9	-1.00161	0.020083	0.524957
236644_at	RNF180	-1.00188	0.024218	0.537612
226634_at	METTL10	-1.0029	0.0321406	0.562906
225526_at	MKLN1	-1.00352	0.0104153	0.471016
228929_at	DNASE1	-1.00422	0.0477711	0.600104
1557219_at	LOC100506827	-1.00429	0.0480408	0.601562
226249_at	SNX30	-1.00499	0.0123017	0.487035
221858_at	TBC1D12	-1.00506	0.0225729	0.531628
32502_at	GDPD5	-1.00607	0.0303689	0.557513
224593_at	ZNF664	-1.00609	0.006998	0.446194
225350_s_at	ZYG11B	-1.00635	0.0474952	0.599941
227689_at	ZNF227	-1.00643	0.043749	0.59195
230218_at	HIC1	-1.00687	0.0280612	0.556298
211941_s_at	PEBP1	-1.00782	0.0353911	0.569775
221983_at	FAM134A	-1.00791	0.0212965	0.527449
1561021_at	RP11-96H17.1	-1.00801	0.0282955	0.556298
209155_s_at	NT5C2	-1.00815	0.0455508	0.596818
224657_at	ERRFI1	-1.00936	0.0479993	0.601504
225368_at	HIPK2	-1.00942	0.0310906	0.561417
229687_s_at	PRDM11	-1.00957	0.0281734	0.556298
229969_at	SEC63	-1.01005	0.0423343	0.587839
210157_at	URI1	-1.01096	0.0330526	0.564755
225213_at	PPTC7	-1.01096	0.0185927	0.518749
1555878_at	RPS24	-1.01137	0.0212647	0.527449
216341_s_at	GNRHR	-1.0114	0.0486266	0.603297
1564112_at	FAM71A /// FAM71A /// RP11-338C15.5	-1.01323	0.0252167	0.542521
237706_at	STXBP4	-1.01364	0.0371535	0.57455
244007_at	ZNF462	-1.01438	0.0498672	0.607472
225558_at	GIT2	-1.01438	0.0408628	0.583072
212435_at	TRIM33	-1.01448	0.0109765	0.479729
204370_at	CLP1	-1.01459	0.041597	0.585308
242196_at	ARHGAP32	-1.01474	0.0193866	0.522233
226155_at	FAM160B1	-1.01544	0.0229919	0.532899
225685_at	CDC42EP3	-1.01643	0.0439023	0.59195
202330_s_at	UNG	-1.01722	0.0433002	0.590902
223367_at	DNAJC30	-1.01811	0.0368288	0.573412
227465_at	MAU2	-1.01826	0.0434148	0.590902
221709_s_at	ZNF839	-1.01858	0.0234982	0.53325
1570571_at	CCDC91	-1.0191	0.0412917	0.584865
225789_at	AGAP3	-1.0195	0.0444114	0.593835
229766_at	ZNF445	-1.01987	0.0304082	0.557513
212535_at	MEF2A	-1.01991	0.0434943	0.591169
212815_at	ASCC3	-1.01993	0.0307382	0.5589
211376_s_at	NSMCE4A	-1.02007	0.0314135	0.562454
242417_at	LOC283278 /// PLEKHA7	-1.02035	0.0315621	0.562519
225846_at	ESRP1	-1.0208	0.0290637	0.556298
201854_s_at	ATMIN	-1.0211	0.0233248	0.532899
236903_at	RP11-389C8.3	-1.0212	0.0152783	0.501471
213307_at	SHANK2	-1.02184	0.0444656	0.594098
211937_at	EIF4B	-1.02223	0.0398194	0.579568
208070_s_at	REV3L	-1.02262	0.00979795	0.461055
211927_x_at	EEF1G /// MIR3654	-1.02303	0.0234285	0.532899
244641_at	MALSU1	-1.02318	0.0459732	0.597291
208660_at	CS	-1.02319	0.0199115	0.524957
232148_at	NSMAF	-1.02432	0.0179019	0.514736
222415_at	KMT2C	-1.02526	0.00588234	0.440905
218137_s_at	SMAP1	-1.02557	0.0183539	0.518604
238898_at	LOC101060264	-1.02594	0.0229572	0.532899
226344_at	ZMAT1	-1.02602	0.0289144	0.556298
203521_s_at	ZNF318	-1.02696	0.0335834	0.564755
201622_at	SND1	-1.02723	0.0297799	0.557366
218955_at	BRF2	-1.02748	0.00438777	0.416164
220093_at	ANTXR1	-1.02818	0.0153021	0.501471
235653_s_at	THAP6	-1.02829	0.0208284	0.524957
208212_s_at	ALK	-1.02834	0.0475148	0.599941
243790_at	ZNF585A	-1.02863	0.0402829	0.581384
203310_at	STXBP3	-1.02907	0.0248085	0.541429
1555881_s_at	LZTS2	-1.02913	0.028576	0.556298
230022_at	CLEC18A /// CLEC18C	-1.02915	0.0419775	0.586407
1556601_a_at	SPATA13	-1.02931	0.0203177	0.524957
223947_s_at	MED23	-1.0299	0.0464189	0.598647
236402_at	BRAF	-1.03028	0.0147898	0.501471
230091_at	SRPK2	-1.03126	0.0289771	0.556298
1560464_at	TSPAN10	-1.03148	0.0276911	0.554786
200070_at	CNPPD1	-1.03234	0.0089048	0.454421
218819_at	INTS6	-1.03255	0.0351579	0.569775
1559315_s_at	SOCS2-AS1	-1.0327	0.0219301	0.529746
205510_s_at	FLJ10038	-1.03316	0.0118096	0.48475
208143_s_at	EDDM3A	-1.03317	0.0286412	0.556298
224891_at	FOXO3	-1.03374	0.0105694	0.474291
1565756_a_at	METAP1D	-1.03377	0.0404209	0.581384
235335_at	ABCA9	-1.03388	0.0406444	0.581488
233527_at	LOC101929340	-1.03432	0.0141213	0.501471
226490_at	NHSL1	-1.03531	0.0139721	0.501471
50374_at	OXLD1	-1.03555	0.0156522	0.505483
232579_at	JHDM1D-AS1	-1.03592	0.0302865	0.557513
242663_at	LINC00662	-1.03596	0.012006	0.487035
201581_at	TMX4	-1.03624	0.0456932	0.596868
212849_at	AXIN1	-1.0367	0.0455186	0.596818
230339_at	CCDC138	-1.03672	0.0470264	0.59976
212342_at	YIPF6	-1.03899	0.0052875	0.428136
231008_at	UNC5CL	-1.03954	0.0110912	0.480046
228669_x_at	PARP10	-1.04078	0.0406696	0.581488
1559496_at	PPA2	-1.04137	0.0332592	0.564755
219664_s_at	DECR2	-1.04161	0.045412	0.596497
239095_at	GRIN2B	-1.0418	0.0152318	0.501471
230394_at	TCP10L	-1.04198	0.0245368	0.539425
204333_s_at	AGA	-1.04289	0.0365262	0.572226
230120_s_at	PLGLB1 /// PLGLB2	-1.04291	0.0499133	0.607472
227747_at	MPZL3	-1.04381	0.00936636	0.457441
227372_s_at	BAIAP2L1	-1.04394	0.0288572	0.556298
207218_at	F9	-1.04422	0.0184112	0.518749
1553072_at	BNIPL	-1.04437	0.0472789	0.599941
211938_at	EIF4B	-1.04439	0.010781	0.477289
233730_at	FAM135A	-1.04469	0.0154853	0.503264
1553227_s_at	BRWD1	-1.04478	0.0260049	0.54712
47105_at	DUS2	-1.04573	0.0201319	0.524957
202214_s_at	CUL4B	-1.04574	0.0160227	0.506321
1560703_at	LYRM9	-1.04688	0.0331645	0.564755
223594_at	TMEM117	-1.04733	0.0435134	0.591224
1557684_at	ZNF286A	-1.04736	0.0212776	0.527449
220099_s_at	C7orf55-LUC7L2 /// LUC7L2	-1.04747	0.0125138	0.48927
225729_at	C6orf89	-1.04767	0.00746048	0.446194
226887_at	HSPA14	-1.04896	0.040904	0.583162
1554919_s_at	C7orf63	-1.04903	0.0451627	0.596436
1560359_at	ITGA1	-1.04968	0.0354668	0.569775
1567244_at	OR5J2	-1.05101	0.0342061	0.567055
224654_at	DDX21	-1.05137	0.0267741	0.550627
203552_at	MAP4K5	-1.05235	0.0291985	0.556298
225232_at	MTMR12	-1.05253	0.0222277	0.53091
243510_at	RP11-663N22.1	-1.05271	0.0153239	0.501471
239726_at	ANK3	-1.05274	0.0321222	0.562906
225131_at	ZRANB1	-1.05297	0.0042589	0.415669
204859_s_at	APAF1	-1.05333	0.0180609	0.515864
235379_at	LOC100506114	-1.05337	0.040369	0.581384
228122_at	CCDC66	-1.05378	0.0152071	0.501471
224413_s_at	TM2D2	-1.05422	0.0270136	0.551725
222116_s_at	TBC1D16	-1.05445	0.0420225	0.586407
226711_at	FOXN2	-1.05519	0.00397803	0.412486
220572_at	LOC100506282	-1.05634	0.0465461	0.598702
201620_at	MBTPS1	-1.05642	0.0064057	0.445356
226316_at	RBM26	-1.05648	0.0300584	0.557366
1554102_a_at	TMTC4	-1.05652	0.033217	0.564755
217850_at	GNL3 /// SNORD19B	-1.05656	0.00315552	0.404677
209974_s_at	BUB3	-1.05696	0.0172058	0.510986
205340_at	ZBTB24	-1.05751	0.0300058	0.557366
228106_at	DCAF16	-1.05781	0.009014	0.455777
204391_x_at	TRIM24	-1.05784	0.0115938	0.483014
239637_at	RAB18	-1.05798	0.0209165	0.525501
217353_at	HNRNPA1P37 /// HNRNPA1P37	-1.05825	0.0249286	0.541429
1557593_at	WDR3	-1.05938	0.0301613	0.557513
230363_s_at	INPP5F	-1.05993	0.0376829	0.576495
1565694_at	DTYMK	-1.06013	0.0232917	0.532899
201955_at	CCNC	-1.06042	0.0202497	0.524957
225598_at	SLC45A4	-1.06069	0.0462055	0.597992
202834_at	AGT	-1.06112	0.0437039	0.591755
215421_at	LOC100131510	-1.0612	0.027115	0.55194
239339_at	ZNF397	-1.06203	0.0134156	0.495272
212345_s_at	CREB3L2	-1.06232	0.0436805	0.591732
242273_at	LLPH	-1.06326	0.0252333	0.542521
209684_at	RIN2	-1.06373	0.0108077	0.477866
223808_s_at	NDUFS3 /// PTPMT1	-1.0638	0.0219769	0.530035
238957_at	PDXDC1	-1.06394	0.0197754	0.524836
229640_x_at	LINC00621	-1.06413	0.0299011	0.557366
1553247_a_at	ZNF709	-1.06455	0.0381304	0.576495
241731_x_at	ZNF440	-1.06513	0.0353308	0.569775
206745_at	HOXC11	-1.06534	0.0324827	0.563393
229793_at	ASAH2B	-1.06606	0.0268926	0.551325
239668_at	RP11-585P4.5	-1.06669	0.0479755	0.601481
229638_at	IRX3	-1.06699	0.0468754	0.599317
201304_at	NDUFA5	-1.06701	0.00335942	0.404677
219163_at	ZNF562	-1.06717	0.04813	0.602038
219039_at	SEMA4C	-1.06746	0.0464859	0.598702
215513_at	HYMAI	-1.06751	0.0476243	0.599941
219833_s_at	EFHC1	-1.06752	0.0292632	0.556298
207719_x_at	CEP170 /// CEP170P1	-1.06791	0.0421893	0.587092
229876_at	PHKA1	-1.06814	0.0326046	0.563436
218760_at	COQ6	-1.06819	0.039003	0.578029
227526_at	CDON	-1.06842	0.0290519	0.556298
238983_at	NSUN7	-1.06877	0.0327226	0.563498
1558166_at	MGC16275	-1.06974	0.0431446	0.590902
236118_at	GATA6-AS1	-1.06985	0.0329854	0.564755
205308_at	ZC2HC1A	-1.07017	0.0374205	0.575204
232674_at	UCN2	-1.07072	0.0282286	0.556298
231119_at	RFC3	-1.07085	0.0315237	0.562519
226126_at	TBCK	-1.0711	0.048375	0.602909
205766_at	TCAP	-1.07139	0.0234298	0.532899
225564_at	SPATA13	-1.072	0.0110634	0.480046
228541_x_at	NGRN	-1.07311	0.0293477	0.556298
1556876_s_at	LOC101930578 /// TPTE2P2	-1.07314	0.0208159	0.524957
229299_at	NADK2	-1.07336	0.0422463	0.587441
201867_s_at	TBL1X	-1.07368	0.0290262	0.556298
228999_at	CHD2	-1.07412	0.0137418	0.499225
221766_s_at	FAM46A	-1.07434	0.049391	0.605985
221493_at	TSPYL1	-1.07471	0.00772338	0.446194
203446_s_at	OCRL	-1.07471	0.0301689	0.557513
40612_at	DOPEY1	-1.07502	0.00681748	0.446194
212927_at	SMC5	-1.07522	0.00657007	0.446117
243815_at	PGBD4	-1.0756	0.028252	0.556298
1568799_at	SLC16A1-AS1	-1.07572	0.0313474	0.562026
219325_s_at	ELAC1	-1.07581	0.0125661	0.48927
227221_at	ZMAT3	-1.07612	0.0499733	0.607472
225675_at	TMEM260	-1.07625	0.0117022	0.483295
218411_s_at	MBIP	-1.07692	0.0249361	0.541429
234967_at	IL6ST	-1.07759	0.0298759	0.557366
202960_s_at	MUT	-1.07791	0.00799683	0.446194
205823_at	RGS12	-1.07795	0.0339827	0.566465
231527_at	FLJ36840	-1.07796	0.0323671	0.563393
206552_s_at	TAC1	-1.07834	0.0267305	0.550627
219276_x_at	CAAP1	-1.07868	0.0266384	0.550627
218191_s_at	LMBRD1	-1.07872	0.0105358	0.473719
226041_at	NAPEPLD	-1.07916	0.00477248	0.416164
233585_at	SDK2	-1.07937	0.0381962	0.576495
229754_at	TMEM44-AS1	-1.07953	0.0129277	0.48927
244304_at	DIS3L2	-1.08006	0.0306785	0.558874
225083_at	GTF3C6	-1.08014	0.00977364	0.461055
222388_s_at	VPS35	-1.08018	0.00460354	0.416164
201501_s_at	GRSF1	-1.08065	0.0233249	0.532899
1554409_at	WBSCR16	-1.08081	0.0222037	0.53091
231031_at	KGFLP2	-1.08093	0.0242232	0.537612
236081_at	SNCA	-1.08103	0.0423335	0.587839
227890_at	TMEM198	-1.08119	0.0260513	0.547408
212638_s_at	WWP1	-1.08133	0.0201956	0.524957
230355_at	SEPT7P2	-1.0817	0.0318769	0.562906
235170_at	ZNF92	-1.08182	0.0306705	0.558874
227102_at	TRIM35	-1.08227	0.0138844	0.501471
215365_at	CACNB2	-1.08287	0.00492145	0.420965
216548_x_at	HMGB3P1	-1.08293	0.0278516	0.555854
232028_at	ZNF678	-1.08308	0.0325755	0.563436
1555136_at	FGD6	-1.0831	0.0112011	0.480046
232061_at	SDK2	-1.08373	0.0396453	0.579501
238164_at	USP6NL /// USP6NL-IT1	-1.0848	0.0450124	0.595996
221847_at	LOC100129361	-1.08492	0.0212537	0.527449
234936_s_at	CC2D2A	-1.0852	0.0289864	0.556298
220961_s_at	TBRG4	-1.08557	0.043614	0.591595
1553776_at	UBE2U	-1.08571	0.0479649	0.601481
202454_s_at	ERBB3	-1.08584	0.0453203	0.596497
227987_at	VPS13A	-1.08713	0.0185172	0.518749
1564253_at	LOC285766	-1.08776	0.0389891	0.578029
1560565_at	LINC01333	-1.08795	0.0269145	0.551325
230407_at	SBNO1	-1.0882	0.0495986	0.607415
212593_s_at	MIR4680 /// PDCD4	-1.08843	0.00714085	0.446194
228642_at	HOTAIRM1	-1.08876	0.0331845	0.564755
219595_at	ZNF26	-1.0894	0.0387652	0.577617
207605_x_at	ZNF117	-1.09006	0.0255481	0.544366
209012_at	TRIO	-1.09035	0.0160647	0.506321
239355_at	GMCL1	-1.09132	0.0465927	0.598702
212163_at	KIDINS220	-1.09153	0.0190187	0.519675
220171_x_at	GPALPP1	-1.09167	0.0168595	0.509279
1569140_at	UBR2	-1.09184	0.01633	0.506321
203429_s_at	SUCO	-1.09243	0.00823145	0.446194
234810_at	ZFP1	-1.09253	0.0185782	0.518749
201174_s_at	TERF2IP	-1.09268	0.00628312	0.444411
225862_at	SLC25A26	-1.09276	0.028569	0.556298
205928_at	ZNF443	-1.09334	0.0299983	0.557366
237974_at	ABHD12B /// MIR4454	-1.09354	0.0459013	0.597291
215972_at	PART1	-1.09401	0.0322634	0.563218
221868_at	PAIP2B	-1.09415	0.0200368	0.524957
1561666_a_at	PSMG3-AS1	-1.09445	0.0454736	0.596818
230518_at	MPZL2	-1.09498	0.0401617	0.581161
222905_s_at	TMEM143	-1.09522	0.0241851	0.537612
238510_at	LOC101928852 /// ZNF720	-1.09549	0.00622613	0.441523
203640_at	MBNL2	-1.09557	0.00415729	0.415669
203762_s_at	DYNC2LI1	-1.09557	0.0172254	0.510986
244366_at	LOC100506371	-1.09593	0.0260797	0.547434
202660_at	ITPR2	-1.09601	0.0109034	0.478552
203780_at	MPZL2	-1.09628	0.0168414	0.509028
212872_s_at	MED20	-1.09637	0.0127257	0.48927
209748_at	SPAST	-1.09675	0.0174578	0.512071
201599_at	OAT	-1.09729	0.0219937	0.53015
1559322_at	LOC727916	-1.09755	0.0351098	0.569775
235158_at	TMEM209	-1.09769	0.0121473	0.487035
233642_s_at	HEATR5B	-1.09807	0.00795459	0.446194
203144_s_at	KIAA0040	-1.09845	0.0283665	0.556298
224276_at	ZNF33A	-1.09902	0.0456714	0.596818
204382_at	NAT9	-1.10035	0.00522938	0.428136
203452_at	B3GAT3	-1.10062	0.0197791	0.524836
230380_at	THAP2	-1.10068	0.0164985	0.506321
202650_s_at	KIAA0195 /// MIR6785	-1.10188	0.0148938	0.501471
209118_s_at	TUBA1A	-1.10192	0.0152822	0.501471
219308_s_at	AK5	-1.10288	0.0254387	0.544035
212223_at	IDS	-1.10359	0.0382873	0.577
218653_at	SLC25A15	-1.10381	0.0273837	0.553925
244505_at	LOC102724537	-1.10424	0.0453166	0.596497
236150_at	HYKK	-1.1044	0.014421	0.501471
223115_at	MED17	-1.10492	0.046209	0.597992
222772_at	MYEF2	-1.10507	0.0344734	0.56789
212760_at	UBR2	-1.10516	0.038445	0.577055
235155_at	BDH2	-1.10583	0.0410683	0.583809
223946_at	MED23	-1.10594	0.0401767	0.581161
240433_x_at	CADM2	-1.10728	0.0466588	0.598702
215324_at	SEMA3D	-1.10747	0.0380597	0.576495
227509_x_at	ZNF8	-1.10795	0.0410041	0.583524
219627_at	ZNF767P	-1.10834	0.0354989	0.569775
201420_s_at	WDR77	-1.10859	0.0094164	0.458861
200662_s_at	TOMM20	-1.10861	0.0150906	0.501471
222700_at	ATL2	-1.10975	0.0276425	0.554562
206853_s_at	MAP3K7	-1.10998	0.0152891	0.501471
1557360_at	LRPPRC	-1.11034	0.0444907	0.594098
241738_at	ZNF250	-1.11146	0.0164578	0.506321
206197_at	NME5	-1.11149	0.0326841	0.563498
222553_x_at	OXR1	-1.112	0.0215295	0.529001
1552327_at	ARMCX4	-1.11204	0.0425892	0.588618
235818_at	VSTM1	-1.11207	0.0468533	0.599317
243179_at	RP1-151F17.2	-1.1121	0.0210702	0.526527
244540_at	RP11-24P14.1	-1.11264	0.0431887	0.590902
226541_at	FBXO30	-1.11302	0.00822646	0.446194
1563881_at	MAGI1	-1.11309	0.0474777	0.599941
226073_at	TMEM218	-1.11311	0.0168419	0.509028
212910_at	THAP11	-1.1137	0.0179816	0.515546
220953_s_at	MTMR12	-1.11448	0.0396878	0.579501
230351_at	FGF14-AS2	-1.11486	0.037439	0.575204
201335_s_at	ARHGEF12	-1.11492	0.0115044	0.481868
241666_at	TCAIM	-1.11513	0.0316207	0.562597
212934_at	UBXN2B	-1.11518	0.00606387	0.440905
232262_at	PIGL	-1.11549	0.0160992	0.506321
216241_s_at	TCEA1	-1.11555	0.0409972	0.583524
236353_at	LOC101927268 /// LOC102724851	-1.11583	0.0428235	0.58947
233978_at	PTPRE	-1.11584	0.0312649	0.561977
226969_at	MTR	-1.11609	0.012987	0.490452
204917_s_at	MLLT3	-1.11639	0.0353039	0.569775
215276_at	WFDC8	-1.11644	0.0352808	0.569775
243664_at	TXNL1	-1.11708	0.0451341	0.596208
1553644_at	SYNE3	-1.11739	0.0164764	0.506321
224750_at	RNF185	-1.1179	0.0292932	0.556298
203080_s_at	BAZ2B	-1.11898	0.0203173	0.524957
208190_s_at	LSR	-1.11899	0.0161838	0.506321
229532_at	ZNF502	-1.11918	0.0115994	0.483014
218784_s_at	SAYSD1	-1.11939	0.0234139	0.532899
225718_at	KIAA1715	-1.11945	0.0127256	0.48927
202566_s_at	SVIL	-1.11957	0.0482769	0.602634
229867_at	BTBD9	-1.12036	0.0162388	0.506321
218420_s_at	PROSER1	-1.1204	0.0146922	0.501471
232429_at	DTWD1	-1.12044	0.00603486	0.440905
229140_at	ZNF579	-1.12064	0.0148522	0.501471
1553465_a_at	CES5A	-1.12104	0.0359422	0.569775
209206_at	LOC102724364 /// SEC22B	-1.12135	0.0381616	0.576495
202254_at	SIPA1L1	-1.12155	0.01565	0.505483
224185_at	RP11-199F11.2	-1.12199	0.0222963	0.53091
242429_at	ZNF567	-1.12288	0.005811	0.440651
38892_at	GLTSCR1L	-1.12306	0.0149107	0.501471
227395_at	TBCEL	-1.12394	0.0434354	0.590902
244663_at	ZNF431	-1.12408	0.0334107	0.564755
222438_at	MED4	-1.12505	0.0484749	0.603178
229071_at	C17orf100	-1.12882	0.0459279	0.597291
1558819_at	LOC101929759	-1.12938	0.00985775	0.461055
220755_s_at	C6orf48	-1.12951	0.00569737	0.439916
222734_at	WARS2	-1.12952	0.0467767	0.599317
205715_at	BST1	-1.12959	0.0448605	0.595606
229549_at	CALU	-1.12982	0.0425093	0.588404
212867_at	NCOA2	-1.12995	0.0163325	0.506321
1557753_at	LOC101927282	-1.12996	0.0463616	0.598647
240809_at	ZNF295-AS1	-1.1307	0.0175153	0.512071
226964_at	TTBK2	-1.13175	0.0220339	0.53032
1557945_at	AK023627 /// TCTE3	-1.1332	0.0074598	0.446194
1570270_at	LOC101926942	-1.13382	0.0355566	0.569775
1556051_a_at	BICD1	-1.13509	0.014853	0.501471
232643_at	POLR2F	-1.13524	0.0167814	0.508552
202019_s_at	LANCL1	-1.13546	0.0475657	0.599941
221675_s_at	CHPT1	-1.13589	0.0288823	0.556298
222119_s_at	FBXO11	-1.13702	0.00194276	0.384655
240197_at	SYN2	-1.13715	0.0449735	0.595996
230662_at	RNF187	-1.13734	0.0307089	0.558874
202146_at	IFRD1	-1.13777	0.020238	0.524957
225489_at	TMEM18	-1.13783	0.0202519	0.524957
205843_x_at	CRAT	-1.13851	0.0268398	0.551076
1559078_at	AL833181	-1.13895	0.0348668	0.569368
1554840_at	LOC280665	-1.13905	0.0298654	0.557366
234979_at	BCDIN3D	-1.14004	0.00785995	0.446194
210731_s_at	LGALS8	-1.14092	0.010919	0.478552
221523_s_at	RRAGD	-1.14117	0.042667	0.589096
1560570_a_at	RP11-111J6.2	-1.14118	0.0485908	0.603297
212062_at	ATP9A	-1.14127	0.0134806	0.495491
226518_at	KCTD10	-1.14247	0.00878827	0.453822
238565_at	RP11-350F4.2	-1.14248	0.0299725	0.557366
238496_at	WHSC1L1	-1.14264	0.0212334	0.527449
1552287_s_at	AFG3L1P	-1.14281	0.00984423	0.461055
225768_at	NR1D2	-1.14348	0.0196521	0.524391
211382_s_at	TACC2	-1.14395	0.0187167	0.518749
212523_s_at	SPIDR	-1.1443	0.0285562	0.556298
227979_at	RBM4	-1.14481	0.0345443	0.56789
226680_at	IKZF5	-1.14514	0.0264994	0.550477
243802_at	DNAH12	-1.14545	0.00943205	0.459214
227290_at	CDYL2	-1.14556	0.0358374	0.569775
1564232_at	LOC441528	-1.14567	0.0428868	0.589725
241360_at	CCDC15	-1.14579	0.0226811	0.532228
1561760_s_at	LOC645513	-1.14593	0.0343152	0.567814
221139_s_at	CSAD	-1.14603	0.0462098	0.597992
214852_x_at	VPS13A	-1.14603	0.00816149	0.446194
1559817_at	LOC100288798	-1.14648	0.0256575	0.54521
236214_at	FAM71F1	-1.14688	0.0257814	0.545541
32032_at	DGCR14 /// TSSK2	-1.147	0.0296584	0.557366
224069_x_at	P2RX2	-1.14724	0.0225972	0.531628
208979_at	NCOA6	-1.14733	0.0133814	0.495013
200726_at	PPP1CC	-1.14828	0.00211234	0.384655
241858_at	TNNI3K	-1.14902	0.00563281	0.437022
240124_at	CTA-246H3.12	-1.15033	0.0214782	0.529001
231824_at	LARP1B	-1.15088	0.026647	0.550627
235611_at	SREK1	-1.1538	0.0052387	0.428136
212964_at	HIC2	-1.15402	0.0164263	0.506321
212474_at	AVL9	-1.15474	0.040887	0.583072
214705_at	INADL	-1.15479	0.0210047	0.526456
226156_at	AKT2	-1.15524	0.014476	0.501471
225887_at	PROSER1	-1.15531	0.0150295	0.501471
238039_at	SCAMP1-AS1	-1.15617	0.0463471	0.598647
1570121_at	ZNF365	-1.15627	0.00653457	0.446117
231525_at	IQCF5	-1.15655	0.0211931	0.527449
1558605_at	CTD-2292M16.8	-1.15671	0.0384518	0.577055
214590_s_at	UBE2D1	-1.15705	0.00773575	0.446194
231237_x_at	RP11-219B4.3	-1.15741	0.0235431	0.53325
238681_at	GDPD1	-1.15743	0.0378367	0.576495
244025_at	ITPRIP	-1.15746	0.0317515	0.562906
235052_at	ZNF792	-1.1581	0.0277596	0.55514
218637_at	IMPACT	-1.15882	0.0232854	0.532899
202662_s_at	ITPR2	-1.15905	0.021062	0.526527
242956_at	IDH1	-1.15911	0.0144456	0.501471
229722_at	LOC100270804	-1.15943	0.0158823	0.505671
218878_s_at	SIRT1	-1.15969	0.035008	0.569775
226901_at	C17orf58	-1.16019	0.0147479	0.501471
1565325_at	MATR3 /// SNHG4	-1.1602	0.00678792	0.446194
228235_at	MIR424 /// MIR503HG	-1.16039	0.0270822	0.55194
226352_at	JMY	-1.16058	0.0125736	0.48927
242056_at	TRIM45	-1.1608	0.0192322	0.521175
234108_at	TAS2R45	-1.16088	0.0438887	0.59195
230427_s_at	BAG5	-1.16105	0.0204828	0.524957
219274_at	TSPAN12	-1.16138	0.00993638	0.461315
215134_at	PI4K2A	-1.16164	0.040939	0.583357
244398_x_at	ZNF684	-1.16233	0.0405265	0.581384
1555676_s_at	GSX1	-1.16302	0.0262336	0.549624
223848_at	LOC100129198	-1.16313	0.0351276	0.569775
203298_s_at	JARID2	-1.16356	0.0113833	0.481868
219067_s_at	NSMCE4A	-1.16376	0.00362042	0.404677
202762_at	ROCK2	-1.16462	0.0218355	0.529746
214039_s_at	LAPTM4B	-1.16513	0.00482487	0.419396
222040_at	HNRNPA1	-1.16555	0.0446009	0.59435
212751_at	UBE2N	-1.16576	0.0164829	0.506321
212982_at	ZDHHC17	-1.16589	0.00822675	0.446194
233142_at	AK022793 /// BC043213 /// CTB-175P5.4	-1.16674	0.0321912	0.562906
238625_at	C1orf168	-1.1675	0.0357787	0.569775
236942_at	CCDC182	-1.16809	0.0411161	0.584206
226734_at	EIF4E2	-1.1683	0.0233015	0.532899
212184_s_at	TAB2	-1.16843	0.012794	0.48927
217744_s_at	PERP	-1.16846	0.0331143	0.564755
226512_at	ZMYM2	-1.16868	0.0166605	0.507335
219323_s_at	IL18BP	-1.16876	0.0289718	0.556298
1557292_a_at	MCOLN3	-1.16929	0.0447748	0.595184
210487_at	DNTT	-1.16945	0.00725515	0.446194
243263_at	LINC00482	-1.16966	0.0145087	0.501471
235721_at	DTX3	-1.17006	0.0117237	0.483295
229794_at	ZNF585A	-1.17041	0.0111665	0.480046
1554831_x_at	ALS2CR11	-1.17081	0.00685063	0.446194
221595_at	RBM48	-1.17133	0.0282748	0.556298
217547_x_at	ZNF675	-1.17158	0.00604813	0.440905
1557733_a_at	CHRM3-AS2	-1.17188	0.0397913	0.579539
238143_at	LYPD8	-1.17198	0.0226684	0.532228
210253_at	HTATIP2	-1.17261	0.0496787	0.607415
222771_s_at	MYEF2	-1.17271	0.0124093	0.488113
219248_at	THUMPD2	-1.17284	0.0379545	0.576495
219110_at	GAR1	-1.17305	0.0240311	0.537559
239765_at	CPEB3	-1.17308	0.0206806	0.524957
37577_at	ARHGAP19	-1.17346	0.0243311	0.538285
209315_at	HBS1L	-1.17385	0.0303436	0.557513
218592_s_at	CECR5	-1.17402	0.0157645	0.505519
209922_at	BRAP	-1.17435	0.00910117	0.457441
212915_at	PDZRN3	-1.17508	0.0348347	0.569368
1560964_at	RP11-315F22.1	-1.17522	0.0412149	0.584849
1559826_a_at	LINC00960	-1.17534	0.0204424	0.524957
218230_at	ARFIP1	-1.17617	0.0125943	0.48927
[truncated: 1,126 more rows]

## Sheet: GSE88847
ID	Gene Symbol	logFC	P.Value	adj.P.Val		39 Target
2568_at	GABRP	1.01825	0.323413	0.999721		35 UP
729993_at	SHISA9	1.01845	0.274712	0.999721		4 Down
1445_at	CSK	1.01856	0.150541	0.999721
5649_at	RELN	1.02083	0.0180729	0.999721
3932_at	LCK	1.03048	0.107209	0.999721
57217_at	TTC7A	1.05776	0.00989871	0.999721
51778_at	MYOZ2	1.06184	0.0684596	0.999721
56548_at	CHST7	1.06691	0.00776643	0.999721
3860_at	KRT13	1.06791	0.03244	0.999721
5347_at	PLK1	1.06989	0.0364313	0.999721
574028_at	CLLU1	1.16108	0.0215493	0.999721
25813_at	SAMM50	1.1715	0.0258426	0.999721
10229_at	COQ7	1.17666	0.00628137	0.999721
11340_at	EXOSC8	1.20446	0.071222	0.999721
9580_at	SOX13	1.21135	0.0867717	0.999721
140469_at	MYO3B	1.251	0.00191988	0.999721
5054_at	SERPINE1	1.26348	0.0132944	0.999721
11200_at	CHEK2	1.26416	0.000279935	0.634866
5638_at	PRRG1	1.33486	0.0586947	0.999721
386684_at	KRTAP12-4	1.36168	0.0275296	0.999721
6563_at	SLC14A1	1.40675	0.011494	0.999721
25980_at	C20orf4	1.44709	0.10605	0.999721
5144_at	PDE4D	1.4501	0.0555325	0.999721
5476_at	CTSA	1.46562	0.0497725	0.999721
4314_at	MMP3	1.47868	0.012553	0.999721
11177_at	BAZ1A	1.49032	0.0120789	0.999721
441376_at	C8orf85	1.50253	0.0221981	0.999721
7678_at	ZNF124	1.52596	0.00075593	0.887004
1828_at	DSG1	1.56889	0.00621334	0.999721
8368_at	HIST1H4L	1.61787	0.00763471	0.999721
399671_at	HEATR4	1.65138	0.0067348	0.999721
56521_at	DNAJC12	1.70949	0.0147908	0.999721
627_at	BDNF	1.72103	0.0119693	0.999721
1520_at	CTSS	1.92418	0.0341597	0.999721
388759_at	C1orf229	1.98215	0.0066416	0.999721
284323_at	ZNF780A	-1.2398	0.0428949	0.999721
57630_at	SH3RF1	-1.12299	0.0363896	0.999721
119032_at	C10orf32	-1.0773	0.0218748	0.999721
56660_at	KCNK12	-1.05948	0.0558832	0.999721

## Sheet: GSE61723
ID	Gene Symbol	logFC	P.Value	adj.P.Val		78 Target
16964098	SCARNA22	1.01089	0.00319219	0.0855478		34 UP
17084904	MELK	1.01565	2.30654e-05	0.00299443		44 Down
16799793	NUSAP1	1.01804	1.01641e-07	4.86581e-05
17070949	ESRP1	1.03217	1.08863e-05	0.0017269
17015771	MCUR1	1.03237	2.46195e-05	0.00312801
16854486	DSC2	1.03688	0.00291973	0.0815775
16696094	ANKRD36BP1	1.04137	0.000264381	0.0169157
16738657	GLYATL2	1.05023	0.0107134	0.170856
16819257	MT1H	1.05297	0.00994266	0.16408
16914315	UBE2C	1.06526	7.04325e-08	3.56262e-05
17011671	AMD1	1.07524	0.000445348	0.0239501
17108003	BGN	1.07776	8.20832e-05	0.00738432
17010273	KCNQ5IT1	1.08842	6.35162e-05	0.00613612
17109714	SCARNA9L	1.09674	0.000841777	0.0368923
16836492	PRR11	1.09899	1.48076e-06	0.000380262
16701106	CHML	1.10636	5.86935e-06	0.001112
17077826	MYBL1	1.16307	0.000754565	0.0340838
16707468	KIF11	1.16447	6.62998e-07	0.000204299
16850517	NDC80	1.16494	6.5399e-07	0.000203795
16948021	ECT2	1.22689	7.40793e-08	3.71206e-05
16979515	CCNA2	1.24649	5.60169e-07	0.000180931
17112910	TMSB15A	1.24738	0.000756106	0.0341014
17080853	TMEM65	1.25228	0.000240606	0.015877
16671139	S100A9	1.34786	0.00130839	0.0491606
17069816	SULF1	1.45455	1.62472e-06	0.000399598
16692814	HORMAD1	1.47931	1.08555e-05	0.0017269
16908037	FN1	1.48674	0.000152554	0.011392
16968680	SPP1	1.53593	2.09415e-06	0.000501259
16882142	TMSB10	1.58511	5.83223e-10	7.62699e-07
17117110	CD24	1.60292	1.19725e-05	0.00184995
16977052	CXCL10	1.91495	1.71245e-05	0.00236033
16844312	TOP2A	1.93906	5.73406e-09	4.4557e-06
17086634	CKS2	1.97939	2.62813e-09	2.60949e-06
16977045	CXCL9	2.20489	1.33259e-05	0.00198471
16963113	APOD	-3.14282	4.12367e-10	5.81839e-07
17052737	PIP	-3.0654	1.08221e-06	0.000305393
17095870	OGN	-2.25116	6.53445e-17	3.50358e-12
16703934	ANKRD30A	-2.2213	1.50894e-13	8.98943e-10
16788520	MEG3	-1.96842	1.6326e-10	2.74873e-07
16768413	DCN	-1.96591	1.31199e-13	8.79309e-10
16989736	EGR1	-1.75428	1.78481e-09	1.91392e-06
16769250	IGF1	-1.64563	6.57425e-12	1.76246e-08
16977833	SPARCL1	-1.64183	2.14929e-09	2.21612e-06
16752132	MUCL1	-1.61975	0.00144986	0.0523131
16698718	PIGR	-1.5889	3.95545e-09	3.36634e-06
16713530	CXCL12	-1.52356	1.94876e-13	1.04487e-09
17055519	AGR3	-1.49895	2.37384e-12	7.95488e-09
16972167	CPE	-1.48968	4.25644e-12	1.26788e-08
16778398	MIR320D1	-1.47662	0.000144039	0.0109857
16800921	FGF7	-1.39984	3.00333e-06	0.000665412
16995500	LIFR	-1.37337	3.43511e-09	3.01935e-06
17051152	LEP	-1.33363	9.24444e-07	0.000266484
17047795	CD36	-1.31769	9.69973e-10	1.15571e-06
17075060	MIR548V	-1.28669	0.000735134	0.0336661
16995989	FGF10	-1.26912	3.39768e-14	3.03622e-10
16778067	DCLK1	-1.26751	5.3435e-11	1.10193e-07
16897834	EFEMP1	-1.2481	1.17302e-05	0.00183364
16914925	TSHZ2	-1.2456	3.26561e-09	2.91821e-06
16947173	MME	-1.22981	6.32428e-08	3.29213e-05
16979875	PCDH18	-1.1928	2.00417e-07	8.26596e-05
16966855	KIT	-1.15043	0.00314351	0.0848614
17070110	PI15	-1.14217	1.15902e-06	0.000320326
17098533	MIR3911	-1.12006	3.05439e-05	0.00362811
16851259	ANKRD30B	-1.11644	0.000712018	0.0330342
16698801	CD34	-1.11325	1.87114e-08	1.26994e-05
16828032	TAT	-1.1069	1.24667e-06	0.000334213
16921832	JAM2	-1.10601	7.5537e-11	1.43247e-07
16967853	AREG	-1.10549	1.92987e-07	8.14753e-05
17113346	CHRDL1	-1.09059	4.847e-08	2.73559e-05
16995914	CCL28	-1.05122	4.16135e-06	0.000832535
17092531	FREM1	-1.04555	4.34751e-10	5.97694e-07
16971867	TMEM144	-1.03819	4.06074e-09	3.40195e-06
17095882	OMD	-1.0264	1.56375e-05	0.00221224
16947026	AADACL2	-1.02609	5.81253e-08	3.08418e-05
16687875	JUN	-1.02514	5.32987e-08	2.90649e-05
16921642	MIR99A	-1.01466	4.26005e-07	0.000154438
16933535	XBP1	-1.00306	6.87557e-05	0.00649028
17055501	AGR2	-1.00032	1.79188e-06	0.000434729

## Sheet: GSE154255
miRNA_ID	logFC	P.Value	adj.P.Val		95 Total
hsa-miR-18a-5p	4.33214	3.0891e-07	6.88525e-05		43 Up
hsa-miR-301a-3p	4.18025	2.1584e-06	0.000309268		52 Down
hsa-miR-18b-5p	4.09898	8.51003e-10	5.69037e-07
hsa-miR-7-5p	4.07162	6.68544e-08	2.4544e-05
hsa-miR-590-5p	4.06064	5.44659e-06	0.000642698
hsa-miR-182-5p	3.97739	3.03999e-07	6.88525e-05
hsa-miR-32-5p	3.92451	3.25932e-06	0.000422398
hsa-miR-362-3p	3.82429	2.28929e-05	0.00229616
hsa-miR-183-5p	3.59825	2.4741e-05	0.00236335
hsa-miR-142-5p	3.33631	0.00216772	0.0138818
hsa-miR-130b-3p	3.22099	0.000298689	0.0138818
hsa-miR-491-3p	3.20821	0.00167367	0.0138818
hsa-miR-340-5p	3.11945	0.00091906	0.0138818
hsa-miR-454-3p	3.03251	0.000843882	0.0138818
hsa-miR-96-5p	2.95134	0.0018014	0.0138818
hsa-miR-17-3p	2.92179	0.000877912	0.0138818
hsa-miR-144-3p	2.79911	0.0138686	0.0212694
hsa-miR-136-5p	2.67146	0.0060202	0.0138818
hsa-miR-629-3p	2.39693	0.00654597	0.0138818
hsa-miR-191-5p	2.39053	0.0047693	0.0138818
hsa-miR-210	2.33805	0.00488114	0.0138818
hsa-miR-326	2.30359	0.00516592	0.0138818
hsa-miR-21-3p	2.2308	0.0117179	0.0180262
hsa-miR-339-3p	2.20398	0.00299778	0.0138818
hsa-miR-503-5p	2.07822	0.033666	0.0500252
hsa-miR-4477a	1.97739	0.0245503	0.0369174
hsa-miR-455-5p	1.97486	0.0432393	0.0634979
hsa-miR-4784	1.94581	0.0066935	0.0138818
hsa-miR-7-1-3p	1.92072	0.0448378	0.0657009
hsa-let-7i-3p	1.91536	0.0316304	0.0470702
hsa-miR-1307-5p	1.85155	0.0443519	0.0650365
hsa-miR-338-3p	1.73277	0.0151466	0.0231409
hsa-miR-345-5p	1.70899	0.0487785	0.07106
hsa-miR-181c-5p	1.68319	0.0387423	0.0571869
hsa-miR-33a-5p	1.68266	0.0302135	0.044995
hsa-miR-324-5p	1.62388	0.024691	0.0370735
hsa-miR-19a-3p	1.57769	0.0405478	0.059764
hsa-miR-185-5p	1.42301	0.0486606	0.0709914
hsa-miR-142-3p	1.31771	0.0275537	0.0412175
hsa-miR-429	1.26065	0.0290376	0.0433403
hsa-miR-141-3p	1.21286	0.0495331	0.072107
hsa-miR-106b-3p	1.10818	0.0454478	0.0665461
hsa-miR-16-2-3p	1.07433	0.0347859	0.0515747
hsa-miR-139-3p	-1.13931	0.0385859	0.056998
hsa-miR-30a-3p	-1.41996	0.034949	0.0517782
hsa-miR-145-3p	-1.42246	0.0411797	0.0606509
hsa-miR-760	-1.47768	0.0129071	0.0198252
hsa-miR-5581-5p	-1.62912	0.0425399	0.0625623
hsa-miR-4690-5p	-1.67499	0.0364709	0.053993
hsa-miR-664a-5p	-1.76439	0.0293666	0.0437988
hsa-miR-23a-5p	-1.77137	0.00956696	0.0148885
hsa-miR-99a-3p	-1.81783	0.0130127	0.0199721
hsa-miR-5684	-1.91263	0.0270668	0.0405496
hsa-miR-30c-1-3p	-1.91764	0.000876037	0.0138818
hsa-miR-198	-1.92302	0.0197663	0.029948
hsa-miR-1273e	-1.95388	0.0204017	0.0308177
hsa-miR-483-3p	-2.04077	0.0103639	0.016054
hsa-miR-664b-5p	-2.0567	0.0201178	0.0304346
hsa-miR-4716-3p	-2.0917	0.0171968	0.0261735
hsa-miR-654-3p	-2.10008	0.0213318	0.0321983
hsa-miR-564	-2.12628	0.012757	0.0196096
hsa-miR-378a-5p	-2.15149	0.0105737	0.0163538
hsa-miR-154-5p	-2.154	0.0300992	0.0448581
hsa-miR-193b-5p	-2.16785	0.0246149	0.0369869
hsa-miR-623	-2.1997	0.00785391	0.0138818
hsa-miR-765	-2.22204	0.0162712	0.0248025
hsa-miR-10b-3p	-2.24308	0.00627372	0.0138818
hsa-miR-4758-5p	-2.25723	0.0111851	0.0172728
hsa-miR-512-3p	-2.27387	0.00569657	0.0138818
hsa-miR-328	-2.41076	0.00199536	0.0138818
hsa-miR-133b	-2.43952	0.00239077	0.0138818
hsa-miR-4707-5p	-2.44819	0.0066352	0.0138818
hsa-miR-1288	-2.52634	0.00506775	0.0138818
hsa-miR-125b-2-3p	-2.53948	0.0044953	0.0138818
hsa-miR-4328	-2.60651	0.000344105	0.0138818
hsa-miR-3156-5p	-2.64922	0.0049249	0.0138818
hsa-miR-299-5p	-2.66784	0.00402742	0.0138818
hsa-miR-6512-5p	-2.71913	0.00203435	0.0138818
hsa-miR-1271-5p	-2.76644	0.00254326	0.0138818
hsa-miR-4481	-2.81585	0.000207262	0.0129928
hsa-miR-224-3p	-2.83297	0.00302648	0.0138818
hsa-miR-3125	-2.83589	0.00172682	0.0138818
hsa-miR-4488	-2.84796	0.00232401	0.0138818
hsa-miR-3137	-2.85798	0.00184811	0.0138818
hsa-miR-187-5p	-2.90725	0.00239939	0.0138818
hsa-miR-224-5p	-2.92599	0.00283257	0.0138818
hsa-miR-4486	-3.08752	0.00116862	0.0138818
hsa-miR-548q	-3.1216	0.00104027	0.0138818
hsa-miR-452-5p	-3.12187	0.00173408	0.0138818
hsa-miR-335-3p	-3.2372	0.00013793	0.00940868
hsa-miR-551b-3p	-3.56113	5.51287e-05	0.00480819
hsa-miR-486-5p	-3.80438	0.0001203	0.00893787
hsa-miR-195-3p	-4.21918	3.11212e-15	6.24292e-12
hsa-miR-139-5p	-4.66991	3.51968e-13	3.53024e-10
hsa-miR-204-5p	-4.83561	1.1335e-07	3.24829e-05
