# Supplementary material for: Computational identification of putative mRNA-miRNA signatures in chemoresistant and metastatic triple-negative breast cancer
Source: Biochem Biophys Rep. 2026 Jun 4;46:102656. doi: 10.1016/j.bbrep.2026.102656 (PMC13254719; doi:10.1016/j.bbrep.2026.102656)
Supplement: Multimedia component 2 [file mmc2.xlsx]

## Sheet: Sheet1
article title
Computational Identification of Putative mRNA-miRNA Signatures in Chemoresistant and Metastatic Triple-Negative Breast Cancer
journal name
Biochemistry and Biophysics Reports
author names
Mahvash Farajzadeh-Dehkordi, Elham Rezvani Boroujeni, Sina Darzi, Manijeh Jalilvand, & Babak Rahmani
affiliation and e-mail address of the corresponding author
Babak Rahmani 1&2
1.Department of Molecular Medicine, Qazvin University of Medical Sciences, Qazvin, Iran
2.Cellular and Molecular Research Center, Institute for Prevention of Non-Communicable Diseases, Qazvin University of Medical Sciences, Qazvin, Iran
b.rahmanigene@gmail.com

## Sheet: DownmiRNAs-Targetgenes
mirna_id	target_gene
hsa-miR-125b-2-3p	ZNF264	3253 Total
hsa-miR-125b-2-3p	BTG2
hsa-miR-125b-2-3p	BTG2
hsa-miR-125b-2-3p	BTG2
hsa-miR-125b-2-3p	SESN1
hsa-miR-125b-2-3p	LRRC1
hsa-miR-125b-2-3p	C9orf78
hsa-miR-125b-2-3p	STK4
hsa-miR-125b-2-3p	BCL2L11
hsa-miR-125b-2-3p	BCL2L11
hsa-miR-125b-2-3p	BCL2L11
hsa-miR-125b-2-3p	BCL2L11
hsa-miR-125b-2-3p	BCL2L11
hsa-miR-125b-2-3p	ERRFI1
hsa-miR-125b-2-3p	USP46
hsa-miR-125b-2-3p	STX12
hsa-miR-125b-2-3p	VAV3
hsa-miR-125b-2-3p	VAV3
hsa-miR-125b-2-3p	DR1
hsa-miR-125b-2-3p	GMFB
hsa-miR-125b-2-3p	GMFB
hsa-miR-125b-2-3p	GMFB
hsa-miR-125b-2-3p	GMFB
hsa-miR-125b-2-3p	HNRNPA1
hsa-miR-125b-2-3p	HNRNPA1
hsa-miR-125b-2-3p	HNRNPA1
hsa-miR-125b-2-3p	IGF1R
hsa-miR-125b-2-3p	MAP3K9
hsa-miR-125b-2-3p	PTAFR
hsa-miR-125b-2-3p	PTMA
hsa-miR-125b-2-3p	PTMA
hsa-miR-125b-2-3p	RPL9
hsa-miR-125b-2-3p	RPL9
hsa-miR-125b-2-3p	RPL9
hsa-miR-125b-2-3p	MRPL12
hsa-miR-125b-2-3p	SSR3
hsa-miR-125b-2-3p	STX3
hsa-miR-125b-2-3p	WEE1
hsa-miR-125b-2-3p	WEE1
hsa-miR-125b-2-3p	YES1
hsa-miR-125b-2-3p	PPFIBP1
hsa-miR-125b-2-3p	SAP30
hsa-miR-125b-2-3p	ASH2L
hsa-miR-125b-2-3p	RASSF9
hsa-miR-125b-2-3p	MTA2
hsa-miR-125b-2-3p	CD101
hsa-miR-125b-2-3p	GREB1
hsa-miR-125b-2-3p	DAZAP2
hsa-miR-125b-2-3p	DAZAP2
hsa-miR-125b-2-3p	DAZAP2
hsa-miR-125b-2-3p	DAZAP2
hsa-miR-125b-2-3p	DAZAP2
hsa-miR-125b-2-3p	LHFPL2
hsa-miR-125b-2-3p	LHFPL2
hsa-miR-125b-2-3p	ARPP19
hsa-miR-125b-2-3p	SUGT1
hsa-miR-125b-2-3p	POP1
hsa-miR-125b-2-3p	ZNF652
hsa-miR-125b-2-3p	POGZ
hsa-miR-125b-2-3p	DIP2A
hsa-miR-125b-2-3p	OTUD3
hsa-miR-125b-2-3p	IQCE
hsa-miR-125b-2-3p	TRAM1
hsa-miR-125b-2-3p	GIGYF2
hsa-miR-125b-2-3p	GALNT7
hsa-miR-125b-2-3p	PPP1R12C
hsa-miR-125b-2-3p	SOBP
hsa-miR-125b-2-3p	LSG1
hsa-miR-125b-2-3p	SAR1A
hsa-miR-125b-2-3p	AGTRAP
hsa-miR-125b-2-3p	TXNDC16
hsa-miR-125b-2-3p	TNRC6C
hsa-miR-125b-2-3p	TNRC6C
hsa-miR-125b-2-3p	PLEKHA1
hsa-miR-125b-2-3p	PLEKHA1
hsa-miR-125b-2-3p	PLEKHA1
hsa-miR-125b-2-3p	PLEKHA1
hsa-miR-125b-2-3p	PLEKHA1
hsa-miR-125b-2-3p	PLEKHA1
hsa-miR-125b-2-3p	MOAP1
hsa-miR-125b-2-3p	GINS3
hsa-miR-125b-2-3p	NANOG
hsa-miR-125b-2-3p	CSRNP3
hsa-miR-125b-2-3p	SLC38A1
hsa-miR-125b-2-3p	SLC38A1
hsa-miR-125b-2-3p	SLC38A1
hsa-miR-125b-2-3p	TMTC1
hsa-miR-125b-2-3p	MSANTD4
hsa-miR-125b-2-3p	MTFMT
hsa-miR-125b-2-3p	ZNF555
hsa-miR-125b-2-3p	DGKH
hsa-miR-125b-2-3p	FBXO45
hsa-miR-125b-2-3p	UBN2
hsa-miR-125b-2-3p	UBN2
hsa-miR-125b-2-3p	UBN2
hsa-miR-125b-2-3p	UBN2
hsa-miR-125b-2-3p	ZNF780A
hsa-miR-125b-2-3p	NDUFS7
hsa-miR-125b-2-3p	RBM43
hsa-miR-125b-2-3p	ZNF324B
hsa-miR-125b-2-3p	TMEM81
hsa-miR-125b-2-3p	ANK1
hsa-miR-125b-2-3p	ANK1
hsa-miR-125b-2-3p	CSTB
hsa-miR-125b-2-3p	GTDC1
hsa-miR-125b-2-3p	PARP2
hsa-miR-125b-2-3p	DLGAP3
hsa-miR-125b-2-3p	SIGLEC14
hsa-miR-125b-2-3p	JKAMP
hsa-miR-125b-2-3p	ZBTB37
hsa-miR-125b-2-3p	NOS1AP
hsa-miR-125b-2-3p	SYTL4
hsa-miR-125b-2-3p	CCDC152
hsa-miR-125b-2-3p	SYT2
hsa-miR-125b-2-3p	LRTOMT
hsa-miR-125b-2-3p	ZNF529
hsa-miR-125b-2-3p	ZNF529
hsa-miR-125b-2-3p	ACSBG1
hsa-miR-125b-2-3p	SBF1
hsa-miR-125b-2-3p	TM9SF4
hsa-miR-125b-2-3p	USP22
hsa-miR-125b-2-3p	THAP1
hsa-miR-125b-2-3p	DAZAP1
hsa-miR-125b-2-3p	NSD1
hsa-miR-125b-2-3p	C16orf58
hsa-miR-125b-2-3p	TTC21B
hsa-miR-125b-2-3p	CSMD2
hsa-miR-125b-2-3p	AMOTL1
hsa-miR-125b-2-3p	AMOTL1
hsa-miR-125b-2-3p	AMOTL1
hsa-miR-125b-2-3p	AMOTL1
hsa-miR-125b-2-3p	AMOTL1
hsa-miR-125b-2-3p	ZNF713
hsa-miR-125b-2-3p	ABHD15
hsa-miR-125b-2-3p	FOXR2
hsa-miR-125b-2-3p	ARL5C
hsa-miR-125b-2-3p	TRAPPC2L
hsa-miR-125b-2-3p	ZNF780A
hsa-miR-125b-2-3p	OTUD7B
hsa-miR-125b-2-3p	MOAP1
hsa-miR-125b-2-3p	ZNF878
hsa-miR-125b-2-3p	ELOA
hsa-miR-125b-2-3p	TOGARAM2
hsa-miR-125b-2-3p	ATP5F1A
hsa-miR-125b-2-3p	CAVIN4
hsa-miR-125b-2-3p	CAVIN4
hsa-miR-125b-2-3p	PJVK
hsa-miR-125b-2-3p	SLC49A4
hsa-miR-125b-2-3p	SLC49A4
hsa-miR-125b-2-3p	JPT2
hsa-miR-125b-2-3p	POGLUT3
hsa-miR-125b-2-3p	LRATD2
hsa-miR-125b-2-3p	NOP53
hsa-miR-125b-2-3p	CGAS
hsa-miR-4690-5p	NF2
hsa-miR-4690-5p	NFIC
hsa-miR-4690-5p	LRRC58
hsa-miR-4690-5p	ALDH9A1
hsa-miR-4690-5p	REST
hsa-miR-4690-5p	REST
hsa-miR-4690-5p	REST
hsa-miR-4690-5p	AGO1
hsa-miR-4690-5p	RAB1B
hsa-miR-4690-5p	PTP4A1
hsa-miR-4690-5p	PTP4A1
hsa-miR-4690-5p	PTP4A1
hsa-miR-4690-5p	ARL2
hsa-miR-4690-5p	AP2S1
hsa-miR-4690-5p	CYP4A11
hsa-miR-4690-5p	DIAPH1
hsa-miR-4690-5p	IGSF3
hsa-miR-4690-5p	NDST1
hsa-miR-4690-5p	SERPINA1
hsa-miR-4690-5p	PKP1
hsa-miR-4690-5p	PTPN9
hsa-miR-4690-5p	SLC1A5
hsa-miR-4690-5p	TFAP2C
hsa-miR-4690-5p	SLC7A5
hsa-miR-4690-5p	PDXK
hsa-miR-4690-5p	WASF2
hsa-miR-4690-5p	NFAT5
hsa-miR-4690-5p	SUGT1
hsa-miR-4690-5p	SUGT1
hsa-miR-4690-5p	DNAJC8
hsa-miR-4690-5p	EPN2
hsa-miR-4690-5p	ZC3H4
hsa-miR-4690-5p	LHX6
hsa-miR-4690-5p	SERTAD3
hsa-miR-4690-5p	SERTAD3
hsa-miR-4690-5p	TNPO2
hsa-miR-4690-5p	FCF1
hsa-miR-4690-5p	DCTN4
hsa-miR-4690-5p	TMEM248
hsa-miR-4690-5p	ENTPD7
hsa-miR-4690-5p	SH3RF1
hsa-miR-4690-5p	VPS37B
hsa-miR-4690-5p	ZNF436
hsa-miR-4690-5p	STK40
hsa-miR-4690-5p	UTP15
hsa-miR-4690-5p	VASN
hsa-miR-4690-5p	FOXP4
hsa-miR-4690-5p	GAS2L3
hsa-miR-4690-5p	CYP4A22
hsa-miR-4690-5p	CCDC30
hsa-miR-4690-5p	ACVRL1
hsa-miR-4690-5p	DKK3
hsa-miR-4690-5p	PYURF
hsa-miR-4690-5p	RIMBP3C
hsa-miR-4690-5p	RIMBP3C
hsa-miR-4690-5p	NHS
hsa-miR-4690-5p	NHS
hsa-miR-4690-5p	UNC93A
hsa-miR-4690-5p	BCL2L2-PABPN1
hsa-miR-4690-5p	SBF1
hsa-miR-4690-5p	ZSWIM4
hsa-miR-4690-5p	ZNRF1
hsa-miR-4690-5p	SFT2D3
hsa-miR-4690-5p	ZC3H10
hsa-miR-4690-5p	ZSWIM1
hsa-miR-4690-5p	UBALD1
hsa-miR-4690-5p	GJD3
hsa-miR-4690-5p	KIF18B
hsa-miR-4690-5p	COX6B1
hsa-miR-4690-5p	COX6B1
hsa-miR-4690-5p	BTBD19
hsa-miR-4690-5p	SEC14L6
hsa-miR-4690-5p	SERPINA1
hsa-miR-4690-5p	ZNF436
hsa-miR-4690-5p	SOCS7
hsa-miR-4690-5p	SOCS7
hsa-miR-4690-5p	VASN
hsa-miR-4690-5p	DNAJC8
hsa-miR-4690-5p	ZSWIM4
hsa-miR-5684	KIT
hsa-miR-5684	SOX4
hsa-miR-5684	BCL2L1
hsa-miR-5684	GTF2A1
hsa-miR-5684	GTF2A1
hsa-miR-5684	GTF2A1
hsa-miR-5684	HIVEP2
hsa-miR-5684	KIF5B
hsa-miR-5684	KIF5B
hsa-miR-5684	KIF5B
hsa-miR-5684	PPP1CC
hsa-miR-5684	PPP1CC
hsa-miR-5684	PURB
hsa-miR-5684	KDM5A
hsa-miR-5684	STX4
hsa-miR-5684	TRPC3
hsa-miR-5684	TRPC3
hsa-miR-5684	WNT3
hsa-miR-5684	TNFRSF10B
hsa-miR-5684	DNAJC8
hsa-miR-5684	POLA2
hsa-miR-5684	SACS
hsa-miR-5684	SACS
hsa-miR-5684	SACS
hsa-miR-5684	SACS
hsa-miR-5684	SACS
hsa-miR-5684	ZNFX1
hsa-miR-5684	ZNFX1
hsa-miR-5684	ZNFX1
hsa-miR-5684	NXN
hsa-miR-5684	ZYG11B
hsa-miR-5684	ANP32E
hsa-miR-5684	ANP32E
hsa-miR-5684	ZNF644
hsa-miR-5684	STON2
hsa-miR-5684	CADPS2
hsa-miR-5684	SIRPA
hsa-miR-5684	SAMD8
hsa-miR-5684	FUT11
hsa-miR-5684	FUT11
hsa-miR-5684	SLC16A9
hsa-miR-5684	SLC25A42
hsa-miR-5684	PEG10
hsa-miR-5684	PEG10
hsa-miR-5684	PEG10
hsa-miR-5684	PRAMEF4
hsa-miR-5684	AFF1
hsa-miR-5684	MTRNR2L6
hsa-miR-5684	MTRNR2L6
hsa-miR-5684	MTRNR2L8
hsa-miR-5684	MTRNR2L8
hsa-miR-5684	MTRNR2L8
hsa-miR-5684	MTRNR2L8
hsa-miR-5684	MTRNR2L8
hsa-miR-5684	MTRNR2L8
hsa-miR-5684	MTRNR2L8
hsa-miR-5684	MTRNR2L8
hsa-miR-5684	MTRNR2L10
hsa-miR-5684	MTRNR2L10
hsa-miR-5684	MTRNR2L10
hsa-miR-5684	MTRNR2L10
hsa-miR-5684	MTRNR2L10
hsa-miR-5684	MTRNR2L10
hsa-miR-5684	MTRNR2L10
hsa-miR-5684	MTRNR2L10
hsa-miR-5684	TMEM178B
hsa-miR-5684	PLD5
hsa-miR-5684	PLD5
hsa-miR-5684	PLD5
hsa-miR-5684	PLD5
hsa-miR-5684	PLD5
hsa-miR-5684	PLD5
hsa-miR-5684	EIF1AD
hsa-miR-5684	ELK4
hsa-miR-5684	ELK4
hsa-miR-5684	LRIG2
hsa-miR-5684	MAML3
hsa-miR-5684	ATP13A4
hsa-miR-5684	ZC3HAV1L
hsa-miR-5684	ULBP3
hsa-miR-5684	PRAMEF4
hsa-miR-5684	PRAMEF9
hsa-miR-5684	PRAMEF9
hsa-miR-5684	PRAMEF9
hsa-miR-5684	PRAMEF15
hsa-miR-5684	PRAMEF11
hsa-miR-5684	PRAMEF11
hsa-miR-5684	MTRNR2L6
hsa-miR-5684	MTRNR2L6
hsa-miR-5684	NXN
hsa-miR-5684	NXN
hsa-miR-5684	WNT3
hsa-miR-5684	WNT3
hsa-miR-5684	PRAMEF25
hsa-miR-5684	PRAMEF25
hsa-miR-5684	PRAMEF26
hsa-miR-5684	PRAMEF26
hsa-miR-5684	PRAMEF26
hsa-miR-5684	PRAMEF25
hsa-miR-5684	PRAMEF25
hsa-miR-5684	DNAJC8
hsa-miR-5684	PRAMEF9
hsa-miR-3125	KRAS
hsa-miR-3125	NFIC
hsa-miR-3125	BTG2
hsa-miR-3125	BTG2
hsa-miR-3125	BTG2
hsa-miR-3125	BCL7A
hsa-miR-3125	PHF19
hsa-miR-3125	B4GALT1
hsa-miR-3125	DNM2
hsa-miR-3125	DNM2
hsa-miR-3125	TSKU
hsa-miR-3125	RELA
hsa-miR-3125	CMTM4
hsa-miR-3125	CMTM4
hsa-miR-3125	HGS
hsa-miR-3125	CCND2
hsa-miR-3125	CCND2
hsa-miR-3125	CCND2
hsa-miR-3125	CCND2
hsa-miR-3125	HMGA1
hsa-miR-3125	HMGA1
hsa-miR-3125	YAP1
hsa-miR-3125	IGFBP5
hsa-miR-3125	SOD2
hsa-miR-3125	SOD2
hsa-miR-3125	ZFP91
hsa-miR-3125	ZFP91
hsa-miR-3125	CDK2
hsa-miR-3125	SATB2
hsa-miR-3125	ATP6V1E1
hsa-miR-3125	CFL1
hsa-miR-3125	CPE
hsa-miR-3125	CLDN4
hsa-miR-3125	CYB561
hsa-miR-3125	DBN1
hsa-miR-3125	DBN1
hsa-miR-3125	DUSP7
hsa-miR-3125	DUSP7
hsa-miR-3125	DUSP7
hsa-miR-3125	EIF1AX
hsa-miR-3125	EIF1AX
hsa-miR-3125	FABP3
hsa-miR-3125	FKBP1A
hsa-miR-3125	HDGF
hsa-miR-3125	HMGN2
hsa-miR-3125	HSP90AA1
hsa-miR-3125	HSP90AA1
hsa-miR-3125	HSP90AA1
hsa-miR-3125	HSP90AA1
hsa-miR-3125	HSP90AA1
hsa-miR-3125	IDH3A
hsa-miR-3125	IGF1R
hsa-miR-3125	LGALS3BP
hsa-miR-3125	MDM2
hsa-miR-3125	MID1
hsa-miR-3125	DRG1
hsa-miR-3125	DDR2
hsa-miR-3125	PDGFB
hsa-miR-3125	PLA2G5
hsa-miR-3125	PPP1CC
hsa-miR-3125	PRKAR2A
hsa-miR-3125	PRKAR2A
hsa-miR-3125	PRKAR2A
hsa-miR-3125	PRKAR2A
hsa-miR-3125	PURB
hsa-miR-3125	RPS6KA3
hsa-miR-3125	SC5D
hsa-miR-3125	SC5D
hsa-miR-3125	SRSF4
hsa-miR-3125	SRSF4
hsa-miR-3125	SON
hsa-miR-3125	TACR3
hsa-miR-3125	VCP
hsa-miR-3125	AGPS
hsa-miR-3125	VAMP8
hsa-miR-3125	PEX11B
hsa-miR-3125	RPS6KA4
hsa-miR-3125	MPDU1
hsa-miR-3125	PRSS16
hsa-miR-3125	ZNF460
hsa-miR-3125	MAN1A2
hsa-miR-3125	MAN1A2
hsa-miR-3125	HNRNPA0
hsa-miR-3125	TMED10
hsa-miR-3125	RAB32
hsa-miR-3125	DNAJB4
hsa-miR-3125	BAHD1
hsa-miR-3125	SMG1
hsa-miR-3125	DIP2A
hsa-miR-3125	PLEKHM2
hsa-miR-3125	CLUH
hsa-miR-3125	KHNYN
hsa-miR-3125	ISCU
hsa-miR-3125	ISCU
hsa-miR-3125	KPNA6
hsa-miR-3125	PYGO1
hsa-miR-3125	SULT1B1
hsa-miR-3125	THEM6
hsa-miR-3125	THEM6
hsa-miR-3125	AMOTL2
hsa-miR-3125	TMEM138
hsa-miR-3125	TBC1D13
hsa-miR-3125	OTUD4
hsa-miR-3125	RBM28
hsa-miR-3125	FIGN
hsa-miR-3125	ELP2
hsa-miR-3125	TMEM127
hsa-miR-3125	NPLOC4
hsa-miR-3125	COA1
hsa-miR-3125	TM9SF3
hsa-miR-3125	TM9SF3
hsa-miR-3125	TM9SF3
hsa-miR-3125	C12orf4
hsa-miR-3125	ERGIC1
hsa-miR-3125	IGDCC4
hsa-miR-3125	UBL5
hsa-miR-3125	UBL5
hsa-miR-3125	HIF3A
hsa-miR-3125	HIF3A
hsa-miR-3125	CCDC86
hsa-miR-3125	TMEM43
hsa-miR-3125	USB1
hsa-miR-3125	RHBDF2
hsa-miR-3125	PRR5L
hsa-miR-3125	ITM2C
hsa-miR-3125	UCK1
hsa-miR-3125	RAB6C
hsa-miR-3125	GINS4
hsa-miR-3125	GINS4
hsa-miR-3125	MFSD9
hsa-miR-3125	BTF3L4
hsa-miR-3125	C1QTNF1
hsa-miR-3125	DCBLD2
hsa-miR-3125	GRPEL2
hsa-miR-3125	RNF187
hsa-miR-3125	ENTHD1
hsa-miR-3125	TMEM167A
hsa-miR-3125	RNF217
hsa-miR-3125	SPRED1
hsa-miR-3125	TUBB
hsa-miR-3125	TUBB
hsa-miR-3125	TUBB
hsa-miR-3125	TUBB
hsa-miR-3125	TUBB
hsa-miR-3125	TUBB
hsa-miR-3125	TUBB
hsa-miR-3125	TUBB
hsa-miR-3125	CPNE2
hsa-miR-3125	UNC5CL
hsa-miR-3125	PRR14L
hsa-miR-3125	IPMK
hsa-miR-3125	SFT2D2
hsa-miR-3125	SFT2D2
hsa-miR-3125	NHLRC3
hsa-miR-3125	CTXN1
hsa-miR-3125	PIM3
hsa-miR-3125	PIM3
hsa-miR-3125	TMEM170B
hsa-miR-3125	WRN
hsa-miR-3125	CD4
hsa-miR-3125	TRIM67
hsa-miR-3125	IP6K1
hsa-miR-3125	TCP1
hsa-miR-3125	PABPC1L2A
hsa-miR-3125	C8orf58
hsa-miR-3125	SFMBT2
hsa-miR-3125	CELF1
hsa-miR-3125	PABPC1L2B
hsa-miR-3125	TTC14
hsa-miR-3125	TUBB2A
hsa-miR-3125	TUBB2A
hsa-miR-3125	FAM160A1
hsa-miR-3125	GAP43
hsa-miR-3125	RNF185
hsa-miR-3125	RPS24
hsa-miR-3125	ZNF566
hsa-miR-3125	AFF2
hsa-miR-3125	AFF2
hsa-miR-3125	AFF2
hsa-miR-3125	SMKR1
hsa-miR-3125	SMKR1
hsa-miR-3125	SMKR1
hsa-miR-3125	SMKR1
hsa-miR-3125	SMKR1
hsa-miR-3125	BGN
hsa-miR-3125	BGN
hsa-miR-3125	BGN
hsa-miR-3125	BGN
hsa-miR-3125	SDC2
hsa-miR-3125	ZNF134
hsa-miR-3125	WASL
hsa-miR-3125	EMX1
hsa-miR-3125	AQP3
hsa-miR-3125	GNL1
hsa-miR-3125	PIN1
hsa-miR-3125	BACE2
hsa-miR-3125	PLEKHM1
hsa-miR-3125	DERL2
hsa-miR-3125	MRPL51
hsa-miR-3125	MRPL51
hsa-miR-3125	PNRC2
hsa-miR-3125	SAMD4B
hsa-miR-3125	ZNF444
hsa-miR-3125	CASKIN1
hsa-miR-3125	CASKIN1
hsa-miR-3125	MANEA
hsa-miR-3125	C1orf115
hsa-miR-3125	CECR2
hsa-miR-3125	ZC3H10
hsa-miR-3125	SLC26A9
hsa-miR-3125	ASB16
hsa-miR-3125	AMOTL1
hsa-miR-3125	AMOTL1
hsa-miR-3125	AMOTL1
hsa-miR-3125	AMOTL1
hsa-miR-3125	AMOTL1
hsa-miR-3125	WIPF2
hsa-miR-3125	ALG14
hsa-miR-3125	MAP2K7
hsa-miR-3125	MAP2K7
hsa-miR-3125	ANKRD45
hsa-miR-3125	RAB15
hsa-miR-3125	CCDC80
hsa-miR-3125	FAM83G
hsa-miR-3125	COX6B1
hsa-miR-3125	FARSA
hsa-miR-3125	FSIP2
hsa-miR-3125	FSIP2
hsa-miR-3125	GNL1
hsa-miR-3125	GNL1
hsa-miR-3125	GNL1
hsa-miR-3125	GNL1
hsa-miR-3125	GNL1
hsa-miR-3125	GNL1
hsa-miR-3125	GNL1
hsa-miR-3125	NLRP6
hsa-miR-3125	ADGRL1
hsa-miR-3125	POM121C
hsa-miR-3125	NBPF11
hsa-miR-3125	LUC7L2
hsa-miR-3125	LUC7L2
hsa-miR-3125	PLEKHM1
hsa-miR-3125	PLEKHM1
hsa-miR-3125	ACACA
hsa-miR-3125	ACACA
hsa-miR-3125	BCL7A
hsa-miR-3125	VNN3
hsa-miR-3125	RNF187
hsa-miR-3125	FMC1-LUC7L2
hsa-miR-3125	FMC1-LUC7L2
hsa-miR-3125	EIPR1
hsa-miR-3125	HDGFL3
hsa-miR-3125	TRIR
hsa-miR-3125	SPINDOC
hsa-miR-3125	FAM241A
hsa-miR-3125	SOD2
hsa-miR-3125	SOD2
hsa-miR-3125	ADGRL1
hsa-miR-3137	MAPK14
hsa-miR-3137	MTMR12
hsa-miR-3137	BTG2
hsa-miR-3137	BTG2
hsa-miR-3137	SOCS5
hsa-miR-3137	CDK4
hsa-miR-3137	RUNX3
hsa-miR-3137	CEBPD
hsa-miR-3137	GALNT3
hsa-miR-3137	HNRNPA1
hsa-miR-3137	TNC
hsa-miR-3137	IL6ST
hsa-miR-3137	TNNC1
hsa-miR-3137	UBE2N
hsa-miR-3137	VAMP8
hsa-miR-3137	CDS2
hsa-miR-3137	TBX4
hsa-miR-3137	AKAP12
hsa-miR-3137	DNAJB6
hsa-miR-3137	DNAJB6
hsa-miR-3137	CALCOCO2
hsa-miR-3137	SEC23IP
hsa-miR-3137	FLVCR1
hsa-miR-3137	RACGAP1
hsa-miR-3137	SEC61A1
hsa-miR-3137	COL5A3
hsa-miR-3137	RNF20
hsa-miR-3137	MIER1
hsa-miR-3137	MIER1
hsa-miR-3137	PIP4K2C
hsa-miR-3137	SLC25A32
hsa-miR-3137	TMEM101
hsa-miR-3137	TNRC18
hsa-miR-3137	PPP1R15B
hsa-miR-3137	ZIC5
hsa-miR-3137	SLX4IP
hsa-miR-3137	HNRNPA1L2
hsa-miR-3137	CREBRF
hsa-miR-3137	CREBRF
hsa-miR-3137	PRR14L
hsa-miR-3137	ZBTB34
hsa-miR-3137	NCF1
hsa-miR-3137	FAM131B
hsa-miR-3137	TMEM178B
hsa-miR-3137	TMEM178B
hsa-miR-3137	GYPA
hsa-miR-3137	NPTX2
hsa-miR-3137	TSPAN31
hsa-miR-3137	RASL11B
hsa-miR-3137	NBPF3
hsa-miR-3137	SPIRE2
hsa-miR-3137	LRCH3
hsa-miR-3137	STARD4
hsa-miR-3137	PSTK
hsa-miR-3137	KSR2
hsa-miR-3137	KSR2
hsa-miR-3137	KSR2
hsa-miR-3137	KSR2
hsa-miR-3137	GJD2
hsa-miR-3137	ZNF383
hsa-miR-3137	RNF115
hsa-miR-3137	ZNF280B
hsa-miR-3137	ZNF280B
hsa-miR-3137	PEAK3
hsa-miR-4758-5p	HOXA5
hsa-miR-4758-5p	UBE2Q1
hsa-miR-4758-5p	UBE2Q1
hsa-miR-4758-5p	IGFBP5
hsa-miR-4758-5p	CDCA4
hsa-miR-4758-5p	ALPI
hsa-miR-4758-5p	ANG
hsa-miR-4758-5p	EP300
hsa-miR-4758-5p	EP300
hsa-miR-4758-5p	FPR1
hsa-miR-4758-5p	PKM
hsa-miR-4758-5p	SLC7A2
hsa-miR-4758-5p	SLC7A2
hsa-miR-4758-5p	SNRPA1
hsa-miR-4758-5p	THRB
hsa-miR-4758-5p	YY1
hsa-miR-4758-5p	YY1
hsa-miR-4758-5p	YY1
hsa-miR-4758-5p	YY1
hsa-miR-4758-5p	MALL
hsa-miR-4758-5p	TNFRSF10A
hsa-miR-4758-5p	ZC3H11A
hsa-miR-4758-5p	TRIM13
hsa-miR-4758-5p	SUB1
hsa-miR-4758-5p	LYPLA2
hsa-miR-4758-5p	LYPLA2
hsa-miR-4758-5p	ZNF652
hsa-miR-4758-5p	SETD1B
hsa-miR-4758-5p	CAMSAP2
hsa-miR-4758-5p	KIAA0895
hsa-miR-4758-5p	EXOSC2
hsa-miR-4758-5p	RABGAP1
hsa-miR-4758-5p	TBC1D13
hsa-miR-4758-5p	TBC1D13
hsa-miR-4758-5p	SPCS3
hsa-miR-4758-5p	TMEM135
hsa-miR-4758-5p	UBE2Z
hsa-miR-4758-5p	PIP4K2C
hsa-miR-4758-5p	TSPAN14
hsa-miR-4758-5p	BCL2L12
hsa-miR-4758-5p	LONRF1
hsa-miR-4758-5p	C10orf71
hsa-miR-4758-5p	SPIN4
hsa-miR-4758-5p	TMEM41B
hsa-miR-4758-5p	PNMA2
hsa-miR-4758-5p	GABRB2
hsa-miR-4758-5p	GABRB2
hsa-miR-4758-5p	CBWD5
hsa-miR-4758-5p	CBWD5
hsa-miR-4758-5p	CBWD5
hsa-miR-4758-5p	EIF5AL1
hsa-miR-4758-5p	EIF5AL1
hsa-miR-4758-5p	EIF5A
hsa-miR-4758-5p	CBWD1
hsa-miR-4758-5p	CBWD1
hsa-miR-4758-5p	CBWD1
hsa-miR-4758-5p	MRPS18A
hsa-miR-4758-5p	SLC46A1
hsa-miR-4758-5p	ELK4
hsa-miR-4758-5p	PRSS12
hsa-miR-4758-5p	GRAP2
hsa-miR-4758-5p	GRK5
hsa-miR-4758-5p	ZC3H7B
hsa-miR-4758-5p	BAIAP2L1
hsa-miR-4758-5p	GTPBP2
hsa-miR-4758-5p	GTPBP2
hsa-miR-4758-5p	NSD1
hsa-miR-4758-5p	SRD5A3
hsa-miR-4758-5p	ASB16
hsa-miR-4758-5p	ASB16
hsa-miR-4758-5p	DNAH17
hsa-miR-4758-5p	LRIT3
hsa-miR-4758-5p	MAP1S
hsa-miR-4758-5p	MEIS3P1
hsa-miR-4758-5p	LONRF1
hsa-miR-4758-5p	EIF5A
hsa-miR-4758-5p	H2BC8
hsa-miR-4758-5p	H2BC8
hsa-miR-4758-5p	H2BC8
hsa-miR-4758-5p	H2BC13
hsa-miR-4758-5p	H2BC13
hsa-miR-4758-5p	H2BC6
hsa-miR-4758-5p	H2BC6
hsa-miR-4758-5p	H2BC6
hsa-miR-4758-5p	H2BC6
hsa-miR-4758-5p	H2BC17
hsa-miR-4758-5p	H2BC17
hsa-miR-4758-5p	H3C3
hsa-miR-4758-5p	C3orf36
hsa-miR-4758-5p	C3orf36
hsa-miR-1273e	PTBP2
hsa-miR-1273e	PTBP2
hsa-miR-1273e	PTBP2
hsa-miR-1273e	PTBP2
hsa-miR-1273e	NF2
hsa-miR-1273e	ATP6V0E1
hsa-miR-1273e	RAB11FIP2
hsa-miR-1273e	ZNF264
hsa-miR-1273e	OSBPL8
hsa-miR-1273e	VCAM1
hsa-miR-1273e	APAF1
hsa-miR-1273e	APAF1
hsa-miR-1273e	SERBP1
hsa-miR-1273e	SERBP1
hsa-miR-1273e	SERBP1
hsa-miR-1273e	CADM1
hsa-miR-1273e	WT1
hsa-miR-1273e	FCHO2
hsa-miR-1273e	CTNND1
hsa-miR-1273e	AHR
hsa-miR-1273e	NEK9
hsa-miR-1273e	MICA
hsa-miR-1273e	MICA
hsa-miR-1273e	MICA
hsa-miR-1273e	MICA
hsa-miR-1273e	MICA
hsa-miR-1273e	GOLPH3L
hsa-miR-1273e	HACE1
hsa-miR-1273e	HSP90B1
hsa-miR-1273e	HSP90B1
hsa-miR-1273e	HSP90B1
hsa-miR-1273e	TP53INP1
hsa-miR-1273e	TP53INP1
hsa-miR-1273e	AKT2
hsa-miR-1273e	AGO3
hsa-miR-1273e	AGO3
hsa-miR-1273e	TIMELESS
hsa-miR-1273e	GALNT1
hsa-miR-1273e	XPO6
hsa-miR-1273e	OSMR
hsa-miR-1273e	ATM
hsa-miR-1273e	ROBO1
hsa-miR-1273e	ROBO1
hsa-miR-1273e	CLIC4
hsa-miR-1273e	NDRG3
hsa-miR-1273e	NDRG3
hsa-miR-1273e	NDRG3
hsa-miR-1273e	NDRG3
hsa-miR-1273e	ABCF1
hsa-miR-1273e	ABCF1
hsa-miR-1273e	ABCF1
hsa-miR-1273e	ABCF1
hsa-miR-1273e	ABCF1
hsa-miR-1273e	ABCF1
hsa-miR-1273e	ABCF1
hsa-miR-1273e	ABCF1
hsa-miR-1273e	ABCF1
hsa-miR-1273e	ABCF1
hsa-miR-1273e	ABCF1
hsa-miR-1273e	ABCF1
hsa-miR-1273e	ABCF1
hsa-miR-1273e	ABCF1
hsa-miR-1273e	ABCF1
hsa-miR-1273e	ABCF1
hsa-miR-1273e	ABCF1
hsa-miR-1273e	ABCF1
hsa-miR-1273e	ABCF1
hsa-miR-1273e	ABCF1
hsa-miR-1273e	ABCF1
hsa-miR-1273e	AMD1
hsa-miR-1273e	ARHGAP1
hsa-miR-1273e	ARHGAP1
hsa-miR-1273e	ASTN1
hsa-miR-1273e	BMPR1A
hsa-miR-1273e	BTC
hsa-miR-1273e	C3
hsa-miR-1273e	CCNT2
hsa-miR-1273e	CDK9
hsa-miR-1273e	CLCN5
hsa-miR-1273e	CLCN5
hsa-miR-1273e	CLCN5
hsa-miR-1273e	CCR4
hsa-miR-1273e	CCR4
hsa-miR-1273e	CPM
hsa-miR-1273e	CYP51A1
hsa-miR-1273e	TIMM8A
hsa-miR-1273e	TIMM8A
hsa-miR-1273e	DHODH
hsa-miR-1273e	DHODH
hsa-miR-1273e	DHODH
hsa-miR-1273e	EIF1AX
hsa-miR-1273e	EIF1AX
hsa-miR-1273e	EIF4EBP1
hsa-miR-1273e	BPTF
hsa-miR-1273e	BPTF
hsa-miR-1273e	FUS
hsa-miR-1273e	GABPB1
hsa-miR-1273e	GABPB1
hsa-miR-1273e	GABRA3
hsa-miR-1273e	GNS
hsa-miR-1273e	GRSF1
hsa-miR-1273e	GSPT1
hsa-miR-1273e	GSR
hsa-miR-1273e	UBE2K
hsa-miR-1273e	IFNAR1
hsa-miR-1273e	IFNAR1
hsa-miR-1273e	IFNAR1
hsa-miR-1273e	ITGA2
hsa-miR-1273e	ITGA3
hsa-miR-1273e	ITGA3
hsa-miR-1273e	ITGA3
hsa-miR-1273e	LIPC
hsa-miR-1273e	LIPC
hsa-miR-1273e	FADS1
hsa-miR-1273e	FADS1
hsa-miR-1273e	FADS1
hsa-miR-1273e	FADS1
hsa-miR-1273e	FADS1
hsa-miR-1273e	MLH1
hsa-miR-1273e	MTHFD1
hsa-miR-1273e	MTHFD1
hsa-miR-1273e	MXI1
hsa-miR-1273e	MXI1
hsa-miR-1273e	MXI1
hsa-miR-1273e	NCAM2
hsa-miR-1273e	NUCB1
hsa-miR-1273e	OPRK1
hsa-miR-1273e	PAFAH1B2
hsa-miR-1273e	PAFAH1B2
hsa-miR-1273e	PAK2
hsa-miR-1273e	PAK2
hsa-miR-1273e	PCCA
hsa-miR-1273e	PCCB
hsa-miR-1273e	NPY4R
hsa-miR-1273e	NPY4R
hsa-miR-1273e	PRKACB
hsa-miR-1273e	PRLR
hsa-miR-1273e	PTPRF
hsa-miR-1273e	PTPRF
hsa-miR-1273e	PTPRF
hsa-miR-1273e	PTPRF
hsa-miR-1273e	PTPRF
hsa-miR-1273e	RAP1A
hsa-miR-1273e	RBBP8
hsa-miR-1273e	RBMS2
hsa-miR-1273e	RPL28
hsa-miR-1273e	MRPL12
hsa-miR-1273e	RPS6KA3
hsa-miR-1273e	RRM1
hsa-miR-1273e	RRM2
hsa-miR-1273e	RRM2
hsa-miR-1273e	MSMO1
hsa-miR-1273e	SRSF7
hsa-miR-1273e	SHMT1
hsa-miR-1273e	SKIL
hsa-miR-1273e	SLC12A3
hsa-miR-1273e	SMS
hsa-miR-1273e	SPAST
hsa-miR-1273e	SPTBN2
hsa-miR-1273e	STAT2
hsa-miR-1273e	STYX
hsa-miR-1273e	TAT
hsa-miR-1273e	TCEA3
hsa-miR-1273e	TCEA3
hsa-miR-1273e	GCFC2
hsa-miR-1273e	TFPI
hsa-miR-1273e	TGIF1
hsa-miR-1273e	TIAL1
hsa-miR-1273e	TSPYL1
hsa-miR-1273e	UMPS
hsa-miR-1273e	LAT2
hsa-miR-1273e	ZNF74
hsa-miR-1273e	ZNF141
hsa-miR-1273e	LAPTM5
hsa-miR-1273e	FZD4
hsa-miR-1273e	NOP14
hsa-miR-1273e	PSMG1
hsa-miR-1273e	SNAP23
hsa-miR-1273e	SLC16A4
hsa-miR-1273e	STK17B
hsa-miR-1273e	LIPG
hsa-miR-1273e	LPXN
hsa-miR-1273e	CYP7B1
hsa-miR-1273e	RPH3AL
hsa-miR-1273e	RPH3AL
hsa-miR-1273e	NUP155
hsa-miR-1273e	NUP155
hsa-miR-1273e	KIAA0513
hsa-miR-1273e	SCRN1
hsa-miR-1273e	EPM2AIP1
hsa-miR-1273e	SH2B3
hsa-miR-1273e	GJC1
hsa-miR-1273e	AP3S2
hsa-miR-1273e	KLF2
hsa-miR-1273e	KLF2
hsa-miR-1273e	DLC1
hsa-miR-1273e	TRIM38
hsa-miR-1273e	DMRT2
hsa-miR-1273e	NCKAP1
hsa-miR-1273e	NCKAP1
hsa-miR-1273e	NCKAP1
hsa-miR-1273e	TMED10
hsa-miR-1273e	NUDT21
hsa-miR-1273e	SNRNP35
hsa-miR-1273e	RNF13
hsa-miR-1273e	SEPHS1
hsa-miR-1273e	AVL9
hsa-miR-1273e	AVL9
hsa-miR-1273e	AVL9
hsa-miR-1273e	TAB2
hsa-miR-1273e	PMPCA
hsa-miR-1273e	PMPCA
hsa-miR-1273e	PACS2
hsa-miR-1273e	POFUT2
hsa-miR-1273e	POFUT2
hsa-miR-1273e	POFUT2
hsa-miR-1273e	UFL1
hsa-miR-1273e	AHCYL2
hsa-miR-1273e	EXOSC2
hsa-miR-1273e	EXOSC2
hsa-miR-1273e	PSD4
hsa-miR-1273e	PSD4
hsa-miR-1273e	PSD4
hsa-miR-1273e	ZKSCAN5
hsa-miR-1273e	APOL2
hsa-miR-1273e	SUMF2
hsa-miR-1273e	SUMF2
hsa-miR-1273e	SUMF2
hsa-miR-1273e	SPATS2L
hsa-miR-1273e	GLCE
hsa-miR-1273e	ZNF451
hsa-miR-1273e	ZNF451
hsa-miR-1273e	DCAF4
hsa-miR-1273e	FBXW2
hsa-miR-1273e	FBXW2
hsa-miR-1273e	FBXL3
hsa-miR-1273e	HAVCR1
hsa-miR-1273e	HAVCR1
hsa-miR-1273e	HAVCR1
hsa-miR-1273e	HAVCR1
hsa-miR-1273e	HAVCR1
hsa-miR-1273e	C16orf72
hsa-miR-1273e	C1GALT1C1
hsa-miR-1273e	PYCARD
hsa-miR-1273e	DNTTIP2
hsa-miR-1273e	HP1BP3
hsa-miR-1273e	PDE11A
hsa-miR-1273e	MRPS16
hsa-miR-1273e	MRPS16
hsa-miR-1273e	MRPS16
hsa-miR-1273e	POLR1D
hsa-miR-1273e	PLLP
hsa-miR-1273e	PLLP
hsa-miR-1273e	PLLP
hsa-miR-1273e	ERGIC2
hsa-miR-1273e	ETV7
hsa-miR-1273e	PHF7
hsa-miR-1273e	NT5DC3
hsa-miR-1273e	GDE1
hsa-miR-1273e	GDE1
hsa-miR-1273e	GDE1
hsa-miR-1273e	GDE1
hsa-miR-1273e	GDE1
hsa-miR-1273e	GDE1
hsa-miR-1273e	MRPS23
hsa-miR-1273e	PTRH2
hsa-miR-1273e	RHOF
hsa-miR-1273e	GNL3L
hsa-miR-1273e	GNL3L
hsa-miR-1273e	HES2
hsa-miR-1273e	MANSC1
hsa-miR-1273e	MPHOSPH8
hsa-miR-1273e	MPHOSPH8
hsa-miR-1273e	QPCTL
hsa-miR-1273e	CDKAL1
hsa-miR-1273e	CDKAL1
hsa-miR-1273e	SLC35F6
hsa-miR-1273e	RBM28
hsa-miR-1273e	MTPAP
hsa-miR-1273e	DARS2
hsa-miR-1273e	SEC61A2
hsa-miR-1273e	ARL8B
hsa-miR-1273e	ELP2
hsa-miR-1273e	AGPAT5
hsa-miR-1273e	TSR1
hsa-miR-1273e	TSR1
hsa-miR-1273e	TSR1
hsa-miR-1273e	VPS35
hsa-miR-1273e	ENAH
hsa-miR-1273e	SCN3B
hsa-miR-1273e	CENPN
hsa-miR-1273e	CENPN
hsa-miR-1273e	NKRF
hsa-miR-1273e	NKRF
hsa-miR-1273e	RNF20
hsa-miR-1273e	BBX
hsa-miR-1273e	PARP11
hsa-miR-1273e	MAN1C1
hsa-miR-1273e	ATP8B2
hsa-miR-1273e	ATP8B2
hsa-miR-1273e	LRRC47
hsa-miR-1273e	ZNF490
hsa-miR-1273e	ZNF490
hsa-miR-1273e	SRGAP1
hsa-miR-1273e	SRGAP1
hsa-miR-1273e	SRGAP1
hsa-miR-1273e	SRGAP1
hsa-miR-1273e	NUFIP2
hsa-miR-1273e	ALPK3
hsa-miR-1273e	TNRC6C
hsa-miR-1273e	IGDCC4
hsa-miR-1273e	HRH4
hsa-miR-1273e	GUF1
hsa-miR-1273e	GUF1
hsa-miR-1273e	GUF1
hsa-miR-1273e	MCUR1
hsa-miR-1273e	AEN
hsa-miR-1273e	TBC1D15
hsa-miR-1273e	CDCP1
hsa-miR-1273e	CDCP1
hsa-miR-1273e	VPS33A
hsa-miR-1273e	PDCL3
hsa-miR-1273e	WDR77
hsa-miR-1273e	NKAP
hsa-miR-1273e	NKAP
hsa-miR-1273e	CEP97
hsa-miR-1273e	CEP97
hsa-miR-1273e	CEP97
hsa-miR-1273e	ALG9
hsa-miR-1273e	ALG9
hsa-miR-1273e	TCTN2
hsa-miR-1273e	TRAPPC13
hsa-miR-1273e	ACSF2
hsa-miR-1273e	HSD3B7
hsa-miR-1273e	APOLD1
hsa-miR-1273e	ANP32E
hsa-miR-1273e	ANP32E
hsa-miR-1273e	ZNF611
hsa-miR-1273e	ZNF611
hsa-miR-1273e	ZNF611
hsa-miR-1273e	DNAL1
hsa-miR-1273e	CRISPLD2
hsa-miR-1273e	LLPH
hsa-miR-1273e	CCDC77
hsa-miR-1273e	CCDC77
hsa-miR-1273e	HOOK3
hsa-miR-1273e	HOOK3
hsa-miR-1273e	MCM8
hsa-miR-1273e	MCM8
hsa-miR-1273e	DCTN5
hsa-miR-1273e	PARD6B
hsa-miR-1273e	SLC9A7
hsa-miR-1273e	ACBD5
hsa-miR-1273e	ACBD5
hsa-miR-1273e	RFT1
hsa-miR-1273e	MTDH
hsa-miR-1273e	MRRF
hsa-miR-1273e	TIFA
hsa-miR-1273e	TIFA
hsa-miR-1273e	TMEM169
hsa-miR-1273e	SYAP1
hsa-miR-1273e	TRIM6
hsa-miR-1273e	C10orf71
hsa-miR-1273e	C10orf71
hsa-miR-1273e	FAT3
hsa-miR-1273e	ARL14EP
hsa-miR-1273e	MTFMT
hsa-miR-1273e	MTFMT
hsa-miR-1273e	MTFMT
hsa-miR-1273e	MTFMT
hsa-miR-1273e	MSI2
hsa-miR-1273e	ZNF440
hsa-miR-1273e	ZNF573
hsa-miR-1273e	ZNF573
hsa-miR-1273e	ZNF573
hsa-miR-1273e	ZNF573
hsa-miR-1273e	TAF8
hsa-miR-1273e	TAF8
hsa-miR-1273e	AP1S3
hsa-miR-1273e	AP1S3
hsa-miR-1273e	AP1S3
hsa-miR-1273e	AP1S3
hsa-miR-1273e	SNTN
hsa-miR-1273e	SNTN
hsa-miR-1273e	SNTN
hsa-miR-1273e	PM20D2
hsa-miR-1273e	ALG10B
hsa-miR-1273e	TMEM167A
hsa-miR-1273e	TMEM167A
hsa-miR-1273e	SPRED1
hsa-miR-1273e	TOR1AIP2
hsa-miR-1273e	TOR1AIP2
hsa-miR-1273e	OLFML2A
hsa-miR-1273e	FLCN
hsa-miR-1273e	TMEM192
hsa-miR-1273e	CCDC125
hsa-miR-1273e	SAMD9L
hsa-miR-1273e	ATP6V0D2
hsa-miR-1273e	LCORL
hsa-miR-1273e	LCORL
hsa-miR-1273e	LCORL
hsa-miR-1273e	MCM9
hsa-miR-1273e	PLCXD2
hsa-miR-1273e	SPRYD4
hsa-miR-1273e	FAM102B
hsa-miR-1273e	SLCO4C1
hsa-miR-1273e	EFCAB5
hsa-miR-1273e	GXYLT2
hsa-miR-1273e	GXYLT2
hsa-miR-1273e	GXYLT2
hsa-miR-1273e	GXYLT2
hsa-miR-1273e	GXYLT2
hsa-miR-1273e	TMEM239
hsa-miR-1273e	EIF6
hsa-miR-1273e	ZNF585B
hsa-miR-1273e	ZNF585B
hsa-miR-1273e	ZNF585B
hsa-miR-1273e	ZNF585B
hsa-miR-1273e	ZNF585B
hsa-miR-1273e	ANK1
hsa-miR-1273e	BTD
hsa-miR-1273e	CBS
hsa-miR-1273e	CBS
hsa-miR-1273e	CBS
hsa-miR-1273e	CD3G
hsa-miR-1273e	GGCX
hsa-miR-1273e	RPL35A
hsa-miR-1273e	TRIM72
hsa-miR-1273e	HRNR
hsa-miR-1273e	NUGGC
hsa-miR-1273e	MYADM
hsa-miR-1273e	MYADM
hsa-miR-1273e	ZNF749
hsa-miR-1273e	ZNF749
hsa-miR-1273e	RAB3IP
hsa-miR-1273e	MRI1
hsa-miR-1273e	MRI1
hsa-miR-1273e	IFFO1
hsa-miR-1273e	SNAPC3
hsa-miR-1273e	ACBD7
hsa-miR-1273e	DNAJC28
hsa-miR-1273e	GTPBP10
hsa-miR-1273e	GTPBP10
hsa-miR-1273e	SLC25A45
hsa-miR-1273e	SLC25A45
hsa-miR-1273e	SLC25A45
hsa-miR-1273e	RASA4
hsa-miR-1273e	WHAMM
hsa-miR-1273e	PEAR1
hsa-miR-1273e	ANKRD12
hsa-miR-1273e	HNRNPF
hsa-miR-1273e	HNRNPF
hsa-miR-1273e	HNRNPF
hsa-miR-1273e	CHCHD4
hsa-miR-1273e	PRKG1
hsa-miR-1273e	GNG4
hsa-miR-1273e	GNG4
hsa-miR-1273e	MORN4
hsa-miR-1273e	MORN4
hsa-miR-1273e	MORN4
hsa-miR-1273e	SIKE1
hsa-miR-1273e	SIKE1
hsa-miR-1273e	ZNF554
hsa-miR-1273e	ZNF250
hsa-miR-1273e	SLC8A1
hsa-miR-1273e	FCAMR
hsa-miR-1273e	KLLN
hsa-miR-1273e	KLLN
hsa-miR-1273e	KLLN
hsa-miR-1273e	MRO
hsa-miR-1273e	REPS1
hsa-miR-1273e	LAX1
hsa-miR-1273e	ZNF844
hsa-miR-1273e	ZNF844
hsa-miR-1273e	ZNF844
hsa-miR-1273e	ZNF844
hsa-miR-1273e	ZNF860
hsa-miR-1273e	ALOX15
hsa-miR-1273e	PDK3
hsa-miR-1273e	PTGES3L
hsa-miR-1273e	PTGES3L
hsa-miR-1273e	PTGES3L
hsa-miR-1273e	PTGES3L
hsa-miR-1273e	LGSN
hsa-miR-1273e	SCAI
hsa-miR-1273e	KRTAP4-9
hsa-miR-1273e	ZNF716
hsa-miR-1273e	CASS4
hsa-miR-1273e	TLCD2
hsa-miR-1273e	LYRM4
hsa-miR-1273e	LYRM4
hsa-miR-1273e	LYRM4
hsa-miR-1273e	CADM2
hsa-miR-1273e	CD300LG
hsa-miR-1273e	PGAM5
hsa-miR-1273e	PGAM5
hsa-miR-1273e	SETD9
hsa-miR-1273e	ZNF607
hsa-miR-1273e	TMEM216
hsa-miR-1273e	EGF
hsa-miR-1273e	EGF
hsa-miR-1273e	ACOX1
hsa-miR-1273e	ZNF850
hsa-miR-1273e	TBC1D24
hsa-miR-1273e	ACSBG1
hsa-miR-1273e	UQCRB
hsa-miR-1273e	PIGO
hsa-miR-1273e	ZNF664
hsa-miR-1273e	MAK
hsa-miR-1273e	HIP1
hsa-miR-1273e	SLC30A5
hsa-miR-1273e	DNAH9
hsa-miR-1273e	ERN1
hsa-miR-1273e	FAAH
hsa-miR-1273e	AQP6
hsa-miR-1273e	AQP6
hsa-miR-1273e	GTF2F1
hsa-miR-1273e	PCSK6
hsa-miR-1273e	RAP2B
hsa-miR-1273e	RAP2B
hsa-miR-1273e	RAP2B
hsa-miR-1273e	TAL1
hsa-miR-1273e	TAL1
hsa-miR-1273e	MED17
hsa-miR-1273e	NDUFA7
hsa-miR-1273e	HS3ST1
hsa-miR-1273e	CBFA2T3
hsa-miR-1273e	KCNE3
hsa-miR-1273e	PPP2R5E
hsa-miR-1273e	TYRO3
hsa-miR-1273e	TYRO3
hsa-miR-1273e	KIF3A
hsa-miR-1273e	ACAP2
hsa-miR-1273e	ACAP2
hsa-miR-1273e	PFAS
hsa-miR-1273e	DCPS
hsa-miR-1273e	DCPS
hsa-miR-1273e	DCPS
hsa-miR-1273e	RASD2
hsa-miR-1273e	FAM162A
hsa-miR-1273e	VENTX
hsa-miR-1273e	HEYL
hsa-miR-1273e	ZNF354C
hsa-miR-1273e	LRIG2
hsa-miR-1273e	MCF2L2
hsa-miR-1273e	MCF2L2
hsa-miR-1273e	MCF2L2
hsa-miR-1273e	WSB1
hsa-miR-1273e	ZNF589
hsa-miR-1273e	ZNF589
hsa-miR-1273e	ZNF589
hsa-miR-1273e	ZNF581
hsa-miR-1273e	MRPS30
hsa-miR-1273e	TIPIN
hsa-miR-1273e	TIPIN
hsa-miR-1273e	TIPIN
hsa-miR-1273e	TTC22
hsa-miR-1273e	KLHDC8A
hsa-miR-1273e	TBC1D19
hsa-miR-1273e	TBC1D19
hsa-miR-1273e	ABCF3
hsa-miR-1273e	SLC35E3
hsa-miR-1273e	FEM1A
hsa-miR-1273e	SVOP
hsa-miR-1273e	SVOP
hsa-miR-1273e	PCDHB11
hsa-miR-1273e	NPAP1
hsa-miR-1273e	WDR5B
hsa-miR-1273e	WDR5B
hsa-miR-1273e	PAIP2B
hsa-miR-1273e	RIMKLB
hsa-miR-1273e	SORCS2
hsa-miR-1273e	ZNF69
hsa-miR-1273e	HHIP
hsa-miR-1273e	POLR1E
hsa-miR-1273e	ZFP69B
hsa-miR-1273e	FN3KRP
hsa-miR-1273e	FN3KRP
hsa-miR-1273e	FN3KRP
hsa-miR-1273e	SNX22
hsa-miR-1273e	SNX22
hsa-miR-1273e	SNX22
hsa-miR-1273e	SNX22
hsa-miR-1273e	SNX22
hsa-miR-1273e	ZCCHC4
hsa-miR-1273e	PANK2
hsa-miR-1273e	PANK2
hsa-miR-1273e	CLPB
hsa-miR-1273e	SFXN3
hsa-miR-1273e	NECAB3
hsa-miR-1273e	NECAB3
hsa-miR-1273e	EMILIN2
hsa-miR-1273e	EMILIN2
hsa-miR-1273e	ZNF394
hsa-miR-1273e	NOA1
hsa-miR-1273e	NOA1
hsa-miR-1273e	ZNF527
hsa-miR-1273e	ZNF527
hsa-miR-1273e	SPPL2A
hsa-miR-1273e	SPPL2A
hsa-miR-1273e	ZC3HAV1L
hsa-miR-1273e	ZNF431
hsa-miR-1273e	ZNF431
hsa-miR-1273e	ZNF431
hsa-miR-1273e	ZNF431
hsa-miR-1273e	ZNF431
hsa-miR-1273e	MPLKIP
hsa-miR-1273e	MPLKIP
hsa-miR-1273e	MPLKIP
hsa-miR-1273e	ZNF485
hsa-miR-1273e	ZNF491
hsa-miR-1273e	TMEM196
hsa-miR-1273e	TANGO2
hsa-miR-1273e	CCDC117
hsa-miR-1273e	CCDC117
hsa-miR-1273e	CCDC117
hsa-miR-1273e	CCDC117
hsa-miR-1273e	TRIML2
hsa-miR-1273e	C3orf33
hsa-miR-1273e	FAM9C
hsa-miR-1273e	SLC36A2
hsa-miR-1273e	ANKDD1A
hsa-miR-1273e	MACC1
hsa-miR-1273e	SLC10A6
hsa-miR-1273e	LRIT3
hsa-miR-1273e	ZNF699
hsa-miR-1273e	ZC3H6
hsa-miR-1273e	CCDC80
hsa-miR-1273e	SLC25A34
hsa-miR-1273e	C1orf174
hsa-miR-1273e	RGS9BP
hsa-miR-1273e	PTCHD4
hsa-miR-1273e	BLOC1S3
hsa-miR-1273e	BLOC1S3
hsa-miR-1273e	BLOC1S3
hsa-miR-1273e	CBY3
hsa-miR-1273e	CBY3
hsa-miR-1273e	GABRR2
hsa-miR-1273e	GABRR2
hsa-miR-1273e	GABRR2
hsa-miR-1273e	ZDHHC24
hsa-miR-1273e	GLP2R
hsa-miR-1273e	GLP2R
hsa-miR-1273e	ANKMY1
hsa-miR-1273e	RAB19
hsa-miR-1273e	RAB19
hsa-miR-1273e	RAB19
hsa-miR-1273e	ZNF101
hsa-miR-1273e	ZNF101
hsa-miR-1273e	SGPP2
hsa-miR-1273e	CDH7
hsa-miR-1273e	SPAG11A
hsa-miR-1273e	SLFN12L
hsa-miR-1273e	SLFN12L
hsa-miR-1273e	SLFN12L
hsa-miR-1273e	SLFN12L
hsa-miR-1273e	RPF2
hsa-miR-1273e	KRTAP4-9
hsa-miR-1273e	RPL24
hsa-miR-1273e	TBX20
hsa-miR-1273e	DNAJC28
hsa-miR-1273e	KRTAP9-6
hsa-miR-1273e	GPALPP1
hsa-miR-1273e	COLCA1
hsa-miR-1273e	KLLN
hsa-miR-1273e	KLLN
hsa-miR-1273e	KLLN
hsa-miR-1273e	TLCD2
hsa-miR-1273e	RPH3AL
hsa-miR-1273e	AGAP9
hsa-miR-1273e	ARMT1
hsa-miR-1273e	TCEA3
hsa-miR-1273e	TCEA3
hsa-miR-1273e	LSM8
hsa-miR-1273e	MANSC1
hsa-miR-1273e	MRPS21
hsa-miR-1273e	TIGAR
hsa-miR-1273e	FAM234B
hsa-miR-1273e	GON7
hsa-miR-1273e	GON7
hsa-miR-1273e	CCDC125
hsa-miR-1273e	PIGW
hsa-miR-1273e	PIGW
hsa-miR-1273e	GNG4
hsa-miR-1273e	GNG4
hsa-miR-1273e	LINC00346
hsa-miR-1273e	LINC00346
hsa-miR-1273e	LINC00346
hsa-miR-1273e	DNAH10OS
hsa-miR-1273e	GASK1B
hsa-miR-1273e	MICOS10
hsa-miR-1273e	RTL8C
hsa-miR-1273e	SPAG11A
hsa-miR-1273e	ATP5MPL
hsa-miR-1273e	TENT5D
hsa-miR-1273e	ARPIN-AP3S2
hsa-miR-1273e	PRORP
hsa-miR-1273e	SHMT1
hsa-miR-1273e	AGPAT5
hsa-miR-1273e	ARMH3
hsa-miR-1273e	HASPIN
hsa-miR-1273e	HASPIN
hsa-miR-1273e	HASPIN
hsa-miR-1273e	SPINDOC
hsa-miR-1273e	PRXL2C
hsa-miR-1273e	H3C1
hsa-miR-1273e	DLC1
hsa-miR-1273e	C1GALT1C1
hsa-miR-1273e	PDE11A
hsa-miR-1273e	ZNF738
hsa-miR-1273e	ZNF844
hsa-miR-1273e	ZNF844
hsa-miR-1273e	ZNF844
hsa-miR-1273e	ZNF844
hsa-miR-1273e	C17orf102
hsa-miR-1273e	PRR26
hsa-miR-1273e	CBY3
hsa-miR-1273e	CBY3
hsa-miR-1273e	KRTAP9-6
hsa-miR-1273e	KRTAP9-6
hsa-miR-4716-3p	SMC1A
hsa-miR-4716-3p	HOXC8
hsa-miR-4716-3p	TAGLN2
hsa-miR-4716-3p	NFIC
hsa-miR-4716-3p	LRRC58
hsa-miR-4716-3p	CCND1
hsa-miR-4716-3p	CCND1
hsa-miR-4716-3p	BTG2
hsa-miR-4716-3p	BTG2
hsa-miR-4716-3p	BTG2
hsa-miR-4716-3p	SP1
hsa-miR-4716-3p	LDOC1
hsa-miR-4716-3p	HSP90B1
hsa-miR-4716-3p	AGO2
hsa-miR-4716-3p	AGO2
hsa-miR-4716-3p	AGO2
hsa-miR-4716-3p	AGO2
hsa-miR-4716-3p	AGO2
hsa-miR-4716-3p	AGO2
hsa-miR-4716-3p	AGO2
hsa-miR-4716-3p	AGO2
hsa-miR-4716-3p	AGO2
hsa-miR-4716-3p	AGO2
hsa-miR-4716-3p	AGO2
hsa-miR-4716-3p	GATA6
hsa-miR-4716-3p	GATA6
hsa-miR-4716-3p	GATA6
hsa-miR-4716-3p	GATA6
hsa-miR-4716-3p	GATA6
hsa-miR-4716-3p	GATA6
hsa-miR-4716-3p	GATA6
hsa-miR-4716-3p	GATA6
hsa-miR-4716-3p	ADCY9
hsa-miR-4716-3p	ARL2
hsa-miR-4716-3p	AP1S1
hsa-miR-4716-3p	CD55
hsa-miR-4716-3p	DUSP9
hsa-miR-4716-3p	EIF4G1
hsa-miR-4716-3p	EPB41L1
hsa-miR-4716-3p	GABPB1
hsa-miR-4716-3p	GLUL
hsa-miR-4716-3p	GRINA
hsa-miR-4716-3p	HDGF
hsa-miR-4716-3p	HDLBP
hsa-miR-4716-3p	HDLBP
hsa-miR-4716-3p	FOXA1
hsa-miR-4716-3p	HSP90AB1
hsa-miR-4716-3p	HSPG2
hsa-miR-4716-3p	ITGA3
hsa-miR-4716-3p	MAT1A
hsa-miR-4716-3p	MAT1A
hsa-miR-4716-3p	MDM4
hsa-miR-4716-3p	MPP2
hsa-miR-4716-3p	MSN
hsa-miR-4716-3p	NBL1
hsa-miR-4716-3p	NDUFA5
hsa-miR-4716-3p	NEUROD2
hsa-miR-4716-3p	PDGFB
hsa-miR-4716-3p	RXRB
hsa-miR-4716-3p	RXRB
hsa-miR-4716-3p	RXRB
hsa-miR-4716-3p	RXRB
hsa-miR-4716-3p	RXRB
hsa-miR-4716-3p	RXRB
hsa-miR-4716-3p	CCL11
hsa-miR-4716-3p	SHMT2
hsa-miR-4716-3p	SON
hsa-miR-4716-3p	SON
hsa-miR-4716-3p	SREBF1
hsa-miR-4716-3p	SREBF1
hsa-miR-4716-3p	SRF
hsa-miR-4716-3p	THRA
hsa-miR-4716-3p	THRA
hsa-miR-4716-3p	THRA
hsa-miR-4716-3p	TRAPPC10
hsa-miR-4716-3p	WEE1
hsa-miR-4716-3p	PRRC2A
hsa-miR-4716-3p	PRRC2A
hsa-miR-4716-3p	PRRC2A
hsa-miR-4716-3p	PRRC2A
hsa-miR-4716-3p	PRRC2A
hsa-miR-4716-3p	PRRC2A
hsa-miR-4716-3p	PRRC2A
hsa-miR-4716-3p	SLC7A5
hsa-miR-4716-3p	HAND2
hsa-miR-4716-3p	RNF40
hsa-miR-4716-3p	HMGXB4
hsa-miR-4716-3p	SCAMP2
hsa-miR-4716-3p	PSME3
hsa-miR-4716-3p	GDF11
hsa-miR-4716-3p	DCAF7
hsa-miR-4716-3p	UBE4B
hsa-miR-4716-3p	IGF2BP3
hsa-miR-4716-3p	IGF2BP3
hsa-miR-4716-3p	IGF2BP3
hsa-miR-4716-3p	FAM189B
hsa-miR-4716-3p	FAM189B
hsa-miR-4716-3p	PNPLA6
hsa-miR-4716-3p	NMNAT2
hsa-miR-4716-3p	ERC1
hsa-miR-4716-3p	PLXND1
hsa-miR-4716-3p	RPRD2
hsa-miR-4716-3p	TSPYL4
hsa-miR-4716-3p	TSPYL4
hsa-miR-4716-3p	TSPYL4
hsa-miR-4716-3p	LARP1
hsa-miR-4716-3p	TARDBP
hsa-miR-4716-3p	CBX6
hsa-miR-4716-3p	C19orf53
hsa-miR-4716-3p	C19orf53
hsa-miR-4716-3p	DNAJC15
hsa-miR-4716-3p	DNAJC15
hsa-miR-4716-3p	CERS2
hsa-miR-4716-3p	CERS2
hsa-miR-4716-3p	TNPO2
hsa-miR-4716-3p	CCSER2
hsa-miR-4716-3p	TRIM44
hsa-miR-4716-3p	TOR4A
hsa-miR-4716-3p	SETD5
hsa-miR-4716-3p	SLC48A1
hsa-miR-4716-3p	ATXN7L3
hsa-miR-4716-3p	ALPK3
hsa-miR-4716-3p	SENP2
hsa-miR-4716-3p	SENP2
hsa-miR-4716-3p	FN3K
hsa-miR-4716-3p	NXN
hsa-miR-4716-3p	NXN
hsa-miR-4716-3p	MRPL44
hsa-miR-4716-3p	PLEKHA3
hsa-miR-4716-3p	TBL1XR1
hsa-miR-4716-3p	PIP4K2C
hsa-miR-4716-3p	SPSB1
hsa-miR-4716-3p	ITM2C
hsa-miR-4716-3p	SPRY4
hsa-miR-4716-3p	SPRY4
hsa-miR-4716-3p	CCDC77
hsa-miR-4716-3p	CCDC77
hsa-miR-4716-3p	PPP1R9B
hsa-miR-4716-3p	ADO
hsa-miR-4716-3p	ITPRIP
hsa-miR-4716-3p	PHF21B
hsa-miR-4716-3p	RNF157
hsa-miR-4716-3p	AMER1
hsa-miR-4716-3p	STK35
hsa-miR-4716-3p	SESN3
hsa-miR-4716-3p	QSOX2
hsa-miR-4716-3p	QSOX2
hsa-miR-4716-3p	QSOX2
hsa-miR-4716-3p	CC2D1B
hsa-miR-4716-3p	REEP3
hsa-miR-4716-3p	SNX19
hsa-miR-4716-3p	LYN
hsa-miR-4716-3p	MEX3A
hsa-miR-4716-3p	NBL1
hsa-miR-4716-3p	SUMO1
hsa-miR-4716-3p	SUMO1
hsa-miR-4716-3p	SUMO1
hsa-miR-4716-3p	CELF1
hsa-miR-4716-3p	DPH2
hsa-miR-4716-3p	SSTR1
hsa-miR-4716-3p	SSTR1
hsa-miR-4716-3p	RGP1
hsa-miR-4716-3p	TOR2A
hsa-miR-4716-3p	TOR2A
hsa-miR-4716-3p	EVI5L
hsa-miR-4716-3p	POC1A
hsa-miR-4716-3p	AFF2
hsa-miR-4716-3p	AFF2
hsa-miR-4716-3p	AFF2
hsa-miR-4716-3p	AFF2
hsa-miR-4716-3p	CDK16
hsa-miR-4716-3p	IQSEC3
hsa-miR-4716-3p	TGFBR3L
hsa-miR-4716-3p	BCL2L2-PABPN1
hsa-miR-4716-3p	FGFR4
hsa-miR-4716-3p	PSMD3
hsa-miR-4716-3p	UBA1
hsa-miR-4716-3p	RAB11B
hsa-miR-4716-3p	RAB11B
hsa-miR-4716-3p	GP5
hsa-miR-4716-3p	PABPN1
hsa-miR-4716-3p	KIF3B
hsa-miR-4716-3p	CALML3
hsa-miR-4716-3p	BAZ2A
hsa-miR-4716-3p	RBPJL
hsa-miR-4716-3p	SETD1A
hsa-miR-4716-3p	WDTC1
hsa-miR-4716-3p	FBXO40
hsa-miR-4716-3p	WAC
hsa-miR-4716-3p	WAC
hsa-miR-4716-3p	WAC
hsa-miR-4716-3p	PGPEP1
hsa-miR-4716-3p	PGPEP1
hsa-miR-4716-3p	SORCS2
hsa-miR-4716-3p	NLGN2
hsa-miR-4716-3p	HHIP
hsa-miR-4716-3p	HHIP
hsa-miR-4716-3p	HHIP
hsa-miR-4716-3p	HHIP
hsa-miR-4716-3p	HHIP
hsa-miR-4716-3p	HHIP
hsa-miR-4716-3p	HHIP
hsa-miR-4716-3p	DDA1
hsa-miR-4716-3p	ZBTB46
hsa-miR-4716-3p	ZNF34
hsa-miR-4716-3p	TIGD5
hsa-miR-4716-3p	SLC26A9
hsa-miR-4716-3p	SLC26A9
hsa-miR-4716-3p	EMID1
hsa-miR-4716-3p	CITED4
hsa-miR-4716-3p	CITED4
hsa-miR-4716-3p	CITED4
hsa-miR-4716-3p	KIAA2013
hsa-miR-4716-3p	CNOT6L
hsa-miR-4716-3p	LRRC45
hsa-miR-4716-3p	LRRC45
hsa-miR-4716-3p	LRRC45
hsa-miR-4716-3p	PRRT2
hsa-miR-4716-3p	PARS2
hsa-miR-4716-3p	SDK1
hsa-miR-4716-3p	DNAJC24
hsa-miR-4716-3p	CRTC2
hsa-miR-4716-3p	RAB15
hsa-miR-4716-3p	RAB15
hsa-miR-4716-3p	DTX2
hsa-miR-4716-3p	SPNS1
hsa-miR-4716-3p	C9orf62
hsa-miR-4716-3p	IQSEC3
hsa-miR-4716-3p	BDNF-AS
hsa-miR-4716-3p	GDF5OS
hsa-miR-4716-3p	GDF5OS
hsa-miR-4716-3p	DUS2
hsa-miR-4716-3p	SNU13
hsa-miR-4716-3p	ADGRL1
hsa-miR-4716-3p	DTX2
hsa-miR-4716-3p	PTPA
hsa-miR-4716-3p	JADE2
hsa-miR-4716-3p	KMT5A
hsa-miR-4716-3p	NXN
hsa-miR-4716-3p	NXN
hsa-miR-4716-3p	NXN
hsa-miR-4716-3p	NXN
hsa-miR-4716-3p	SRCIN1
hsa-miR-4716-3p	SRCIN1
hsa-miR-4716-3p	LNPK
hsa-miR-4716-3p	TIGD5
hsa-miR-4716-3p	BICDL1
hsa-miR-4716-3p	SARS1
hsa-miR-4716-3p	MYORG
hsa-miR-4716-3p	NLGN2
hsa-miR-4716-3p	DIPK2B
hsa-miR-4716-3p	ADGRL1
hsa-miR-4481	LAMC1
hsa-miR-4481	MYH9
hsa-miR-4481	NFIC
hsa-miR-4481	ALDOA
hsa-miR-4481	EFNA3
hsa-miR-4481	BCL2L11
hsa-miR-4481	UBE2Q1
hsa-miR-4481	UBE2Q1
hsa-miR-4481	ZFP36
hsa-miR-4481	ING4
hsa-miR-4481	CDCA4
hsa-miR-4481	ALPI
hsa-miR-4481	ANG
hsa-miR-4481	CLDN4
hsa-miR-4481	ECE1
hsa-miR-4481	EMP1
hsa-miR-4481	EMP1
hsa-miR-4481	EMP1
hsa-miR-4481	EP300
hsa-miR-4481	EP300
hsa-miR-4481	FPR1
hsa-miR-4481	GLUL
hsa-miR-4481	IDS
hsa-miR-4481	MECP2
hsa-miR-4481	MLLT1
hsa-miR-4481	PFKFB2
hsa-miR-4481	PKM
hsa-miR-4481	PPIB
hsa-miR-4481	MAP2K3
hsa-miR-4481	PSMD11
hsa-miR-4481	PSMD11
hsa-miR-4481	SH3GL1
hsa-miR-4481	SNRPA1
hsa-miR-4481	SRD5A1
hsa-miR-4481	TFPI
hsa-miR-4481	TIMP1
hsa-miR-4481	UBTF
hsa-miR-4481	MALL
hsa-miR-4481	SLC7A5
hsa-miR-4481	TNFRSF10A
hsa-miR-4481	RPS6KA4
hsa-miR-4481	EFTUD2
hsa-miR-4481	SEC24C
hsa-miR-4481	DAZAP2
hsa-miR-4481	DAZAP2
hsa-miR-4481	ZC3H11A
hsa-miR-4481	CCT7
hsa-miR-4481	POLD3
hsa-miR-4481	TOB2
hsa-miR-4481	ZNF460
hsa-miR-4481	LYPLA2
hsa-miR-4481	LYPLA2
hsa-miR-4481	PHB2
hsa-miR-4481	PHB2
hsa-miR-4481	ZNF652
hsa-miR-4481	SETD1B
hsa-miR-4481	KDM6B
hsa-miR-4481	KDM6B
hsa-miR-4481	KIAA0895
hsa-miR-4481	EXOSC2
hsa-miR-4481	NPTXR
hsa-miR-4481	SNX24
hsa-miR-4481	CARD10
hsa-miR-4481	TBC1D13
hsa-miR-4481	TBC1D13
hsa-miR-4481	GATAD2A
hsa-miR-4481	GATAD2A
hsa-miR-4481	RNF121
hsa-miR-4481	NPLOC4
hsa-miR-4481	SENP2
hsa-miR-4481	SPCS3
hsa-miR-4481	TMEM135
hsa-miR-4481	UBE2Z
hsa-miR-4481	PTGES2
hsa-miR-4481	SLC19A3
hsa-miR-4481	BCL2L12
hsa-miR-4481	LMNB2
hsa-miR-4481	MIDN
hsa-miR-4481	TJAP1
hsa-miR-4481	TJAP1
hsa-miR-4481	MIER3
hsa-miR-4481	QSOX2
hsa-miR-4481	QSOX2
hsa-miR-4481	QSOX2
hsa-miR-4481	TPCN2
hsa-miR-4481	TTC9C
hsa-miR-4481	TMEM41B
hsa-miR-4481	PNMA2
hsa-miR-4481	SUMO1
hsa-miR-4481	SUMO1
hsa-miR-4481	SUMO1
hsa-miR-4481	TCHHL1
hsa-miR-4481	NIPA2
hsa-miR-4481	IBA57
hsa-miR-4481	MYH11
hsa-miR-4481	KIAA0895L
hsa-miR-4481	KIAA0895L
hsa-miR-4481	UNK
hsa-miR-4481	UNK
hsa-miR-4481	UNK
hsa-miR-4481	EIF5AL1
hsa-miR-4481	EIF5AL1
hsa-miR-4481	LDB1
hsa-miR-4481	PEX26
hsa-miR-4481	PLAC8
hsa-miR-4481	SYT2
hsa-miR-4481	SYT2
hsa-miR-4481	RNASEH2B
hsa-miR-4481	RNASEH2B
hsa-miR-4481	TMEM67
hsa-miR-4481	EIF5A
hsa-miR-4481	MRPS18A
hsa-miR-4481	SLC29A2
hsa-miR-4481	ELK4
hsa-miR-4481	LRP3
hsa-miR-4481	SBF1
hsa-miR-4481	GRAP2
hsa-miR-4481	MSC
hsa-miR-4481	MSC
hsa-miR-4481	GNL1
hsa-miR-4481	GRK5
hsa-miR-4481	SIX3
hsa-miR-4481	SIX3
hsa-miR-4481	SIX3
hsa-miR-4481	TRIM28
hsa-miR-4481	TRIM28
hsa-miR-4481	RALBP1
hsa-miR-4481	SNX11
hsa-miR-4481	SIT1
hsa-miR-4481	ZNF516
hsa-miR-4481	GPRC5B
hsa-miR-4481	ZC3H7B
hsa-miR-4481	RPP25
hsa-miR-4481	BAIAP2L1
hsa-miR-4481	RPRM
hsa-miR-4481	NSD1
hsa-miR-4481	DDA1
hsa-miR-4481	SRD5A3
hsa-miR-4481	ASB16
hsa-miR-4481	ASB16
hsa-miR-4481	DNAH17
hsa-miR-4481	LRIT3
hsa-miR-4481	C19orf47
hsa-miR-4481	MAP1S
hsa-miR-4481	GNL1
hsa-miR-4481	GNL1
hsa-miR-4481	GNL1
hsa-miR-4481	GNL1
hsa-miR-4481	GNL1
hsa-miR-4481	GNL1
hsa-miR-4481	GNL1
hsa-miR-4481	MEIS3P1
hsa-miR-4481	MYH11
hsa-miR-4481	NCBP3
hsa-miR-4481	MRE11
hsa-miR-4481	MRE11
hsa-miR-4481	MRE11
hsa-miR-4481	MRE11
hsa-miR-4481	SOCS7
hsa-miR-4481	SOCS7
hsa-miR-4481	SELENON
hsa-miR-4481	EIF5A
hsa-miR-4481	H2BC8
hsa-miR-4481	H2BC8
hsa-miR-4481	H2BC8
hsa-miR-4481	H2BC13
hsa-miR-4481	H2BC13
hsa-miR-4481	H2BC6
hsa-miR-4481	H2BC6
hsa-miR-4481	H2BC6
hsa-miR-4481	H2BC6
hsa-miR-4481	H2BC17
hsa-miR-4481	H2BC17
hsa-miR-4481	H3C3
hsa-miR-5581-5p	SUCLG2
hsa-miR-5581-5p	LMNB1
hsa-miR-5581-5p	HMGA1
hsa-miR-5581-5p	VHL
hsa-miR-5581-5p	VHL
hsa-miR-5581-5p	VHL
hsa-miR-5581-5p	VHL
hsa-miR-5581-5p	BIRC5
hsa-miR-5581-5p	BIRC5
hsa-miR-5581-5p	ZFP36L1
hsa-miR-5581-5p	CDH5
hsa-miR-5581-5p	DPYSL3
hsa-miR-5581-5p	F2RL1
hsa-miR-5581-5p	LGALS3BP
hsa-miR-5581-5p	LSAMP
hsa-miR-5581-5p	CHST6
hsa-miR-5581-5p	POU3F2
hsa-miR-5581-5p	MAPK1
hsa-miR-5581-5p	STXBP2
hsa-miR-5581-5p	TAPBP
hsa-miR-5581-5p	TAPBP
hsa-miR-5581-5p	TAPBP
hsa-miR-5581-5p	TAPBP
hsa-miR-5581-5p	TAPBP
hsa-miR-5581-5p	TPM3
hsa-miR-5581-5p	TPM3
hsa-miR-5581-5p	TPM3
hsa-miR-5581-5p	ALDH5A1
hsa-miR-5581-5p	TNFRSF10A
hsa-miR-5581-5p	USP14
hsa-miR-5581-5p	LATS1
hsa-miR-5581-5p	UBE3C
hsa-miR-5581-5p	SCRN1
hsa-miR-5581-5p	TLK1
hsa-miR-5581-5p	TLK1
hsa-miR-5581-5p	TLK1
hsa-miR-5581-5p	PTPRT
hsa-miR-5581-5p	MLXIP
hsa-miR-5581-5p	PLEKHM2
hsa-miR-5581-5p	TTC33
hsa-miR-5581-5p	POLA2
hsa-miR-5581-5p	C20orf194
hsa-miR-5581-5p	SZRD1
hsa-miR-5581-5p	FLVCR1
hsa-miR-5581-5p	SYNJ2BP
hsa-miR-5581-5p	METTL2B
hsa-miR-5581-5p	ATXN7L3
hsa-miR-5581-5p	ERGIC1
hsa-miR-5581-5p	GATAD1
hsa-miR-5581-5p	GATAD1
hsa-miR-5581-5p	MRPS15
hsa-miR-5581-5p	SYNPO2L
hsa-miR-5581-5p	LACTB
hsa-miR-5581-5p	LACTB
hsa-miR-5581-5p	MIPOL1
hsa-miR-5581-5p	GPR180
hsa-miR-5581-5p	SLC39A11
hsa-miR-5581-5p	ARL5B
hsa-miR-5581-5p	MMAB
hsa-miR-5581-5p	ARHGEF37
hsa-miR-5581-5p	IP6K1
hsa-miR-5581-5p	NWD1
hsa-miR-5581-5p	PAIP2
hsa-miR-5581-5p	NPRL3
hsa-miR-5581-5p	KIAA0895L
hsa-miR-5581-5p	ZBTB40
hsa-miR-5581-5p	MGRN1
hsa-miR-5581-5p	HES4
hsa-miR-5581-5p	HES4
hsa-miR-5581-5p	HES4
hsa-miR-5581-5p	HES4
hsa-miR-5581-5p	HES4
hsa-miR-5581-5p	HES4
hsa-miR-5581-5p	LRRC27
hsa-miR-5581-5p	ZNF566
hsa-miR-5581-5p	LMX1B
hsa-miR-5581-5p	NRG2
hsa-miR-5581-5p	NRG2
hsa-miR-5581-5p	TNFRSF8
hsa-miR-5581-5p	LSM4
hsa-miR-5581-5p	JMJD1C
hsa-miR-5581-5p	JMJD1C
hsa-miR-5581-5p	MDH2
hsa-miR-5581-5p	BPNT1
hsa-miR-5581-5p	LYPLA1
hsa-miR-5581-5p	SPINT3
hsa-miR-5581-5p	TXNL4A
hsa-miR-5581-5p	RALY
hsa-miR-5581-5p	PPP6R1
hsa-miR-5581-5p	THSD7A
hsa-miR-5581-5p	THSD7A
hsa-miR-5581-5p	PHF5A
hsa-miR-5581-5p	MBOAT2
hsa-miR-5581-5p	VTI1A
hsa-miR-5581-5p	NEK8
hsa-miR-5581-5p	RNF126
hsa-miR-5581-5p	QRFPR
hsa-miR-5581-5p	CARM1
hsa-miR-5581-5p	BARHL2
hsa-miR-5581-5p	RAB19
hsa-miR-5581-5p	GRIN2B
hsa-miR-5581-5p	PITPNM3
hsa-miR-5581-5p	PITPNM3
hsa-miR-5581-5p	STUM
hsa-miR-5581-5p	PROSER3
hsa-miR-5581-5p	MLXIP
[truncated: 1,254 more rows]

## Sheet: UPmiRNAs-Targetgenes
mirna_id	target_gene
hsa-miR-338-3p	UBE2Q1	1993 Total
hsa-miR-338-3p	UBE2Q1
hsa-miR-338-3p	UBE2Q1
hsa-miR-338-3p	MTMR12
hsa-miR-338-3p	MYH9
hsa-miR-338-3p	ZEB2
hsa-miR-338-3p	CCND1
hsa-miR-338-3p	CCND1
hsa-miR-338-3p	SOX4
hsa-miR-338-3p	IRS2
hsa-miR-338-3p	C9orf78
hsa-miR-338-3p	ID3
hsa-miR-338-3p	SMO
hsa-miR-338-3p	SMO
hsa-miR-338-3p	SMO
hsa-miR-338-3p	UBE2Q1
hsa-miR-338-3p	HIF1A
hsa-miR-338-3p	ITGB3
hsa-miR-338-3p	MMP9
hsa-miR-338-3p	FOS
hsa-miR-338-3p	TOM1
hsa-miR-338-3p	GATA6
hsa-miR-338-3p	GATA6
hsa-miR-338-3p	ZFP91
hsa-miR-338-3p	ADAM17
hsa-miR-338-3p	ACVR1
hsa-miR-338-3p	ADCY7
hsa-miR-338-3p	C8A
hsa-miR-338-3p	RUNX2
hsa-miR-338-3p	CDH2
hsa-miR-338-3p	EIF4EBP2
hsa-miR-338-3p	MNX1
hsa-miR-338-3p	MNX1
hsa-miR-338-3p	HRH1
hsa-miR-338-3p	KIFC1
hsa-miR-338-3p	KIFC1
hsa-miR-338-3p	KIFC1
hsa-miR-338-3p	KIFC1
hsa-miR-338-3p	MAP1A
hsa-miR-338-3p	MID1
hsa-miR-338-3p	MID1
hsa-miR-338-3p	MID1
hsa-miR-338-3p	MMP2
hsa-miR-338-3p	MSN
hsa-miR-338-3p	MVK
hsa-miR-338-3p	NOVA1
hsa-miR-338-3p	ORC4
hsa-miR-338-3p	PCDH7
hsa-miR-338-3p	PKM
hsa-miR-338-3p	PLXNA2
hsa-miR-338-3p	SALL1
hsa-miR-338-3p	SALL1
hsa-miR-338-3p	SSR3
hsa-miR-338-3p	TAPBP
hsa-miR-338-3p	TAPBP
hsa-miR-338-3p	TAPBP
hsa-miR-338-3p	TAPBP
hsa-miR-338-3p	TAPBP
hsa-miR-338-3p	TAZ
hsa-miR-338-3p	WNT9A
hsa-miR-338-3p	WNT9A
hsa-miR-338-3p	XRCC2
hsa-miR-338-3p	ZNF208
hsa-miR-338-3p	SLC7A5
hsa-miR-338-3p	NRP1
hsa-miR-338-3p	GPRC5A
hsa-miR-338-3p	GPRC5A
hsa-miR-338-3p	GPRC5A
hsa-miR-338-3p	GPRC5A
hsa-miR-338-3p	KIAA0513
hsa-miR-338-3p	ZBTB39
hsa-miR-338-3p	ARL4C
hsa-miR-338-3p	SCML2
hsa-miR-338-3p	ZBTB18
hsa-miR-338-3p	ZBTB18
hsa-miR-338-3p	MORF4L1
hsa-miR-338-3p	ZWINT
hsa-miR-338-3p	KIAA0895
hsa-miR-338-3p	NCS1
hsa-miR-338-3p	NCS1
hsa-miR-338-3p	PHF3
hsa-miR-338-3p	ANAPC13
hsa-miR-338-3p	ZBTB7B
hsa-miR-338-3p	RSRC1
hsa-miR-338-3p	SCARA3
hsa-miR-338-3p	PHF7
hsa-miR-338-3p	MRPS23
hsa-miR-338-3p	SGTB
hsa-miR-338-3p	SDHAF2
hsa-miR-338-3p	TMEM74B
hsa-miR-338-3p	CDC42SE1
hsa-miR-338-3p	LRRC47
hsa-miR-338-3p	SHROOM3
hsa-miR-338-3p	MIER1
hsa-miR-338-3p	PLEKHA1
hsa-miR-338-3p	PLEKHA1
hsa-miR-338-3p	ARHGEF28
hsa-miR-338-3p	CCDC14
hsa-miR-338-3p	ALG9
hsa-miR-338-3p	ATAT1
hsa-miR-338-3p	ATAT1
hsa-miR-338-3p	ATAT1
hsa-miR-338-3p	ATAT1
hsa-miR-338-3p	ATAT1
hsa-miR-338-3p	ATAT1
hsa-miR-338-3p	ATAT1
hsa-miR-338-3p	ATAT1
hsa-miR-338-3p	ATAT1
hsa-miR-338-3p	ATAT1
hsa-miR-338-3p	ATAT1
hsa-miR-338-3p	ATAT1
hsa-miR-338-3p	ATAT1
hsa-miR-338-3p	ATAT1
hsa-miR-338-3p	PREX2
hsa-miR-338-3p	PREX2
hsa-miR-338-3p	ZKSCAN3
hsa-miR-338-3p	LCOR
hsa-miR-338-3p	LMNB2
hsa-miR-338-3p	DSEL
hsa-miR-338-3p	DSEL
hsa-miR-338-3p	BTBD9
hsa-miR-338-3p	C1QTNF6
hsa-miR-338-3p	SSX2IP
hsa-miR-338-3p	RFTN2
hsa-miR-338-3p	DAB2IP
hsa-miR-338-3p	RNF217
hsa-miR-338-3p	TET3
hsa-miR-338-3p	TET3
hsa-miR-338-3p	NUP43
hsa-miR-338-3p	SCIMP
hsa-miR-338-3p	PLA2G4B
hsa-miR-338-3p	PKLR
hsa-miR-338-3p	GRIK3
hsa-miR-338-3p	RPL35A
hsa-miR-338-3p	VHLL
hsa-miR-338-3p	MYLK4
hsa-miR-338-3p	FAM131B
hsa-miR-338-3p	ACOT9
hsa-miR-338-3p	RPL41
hsa-miR-338-3p	DNAJB2
hsa-miR-338-3p	ZNF626
hsa-miR-338-3p	TENM3
hsa-miR-338-3p	SLC7A7
hsa-miR-338-3p	HES4
hsa-miR-338-3p	HES4
hsa-miR-338-3p	HES4
hsa-miR-338-3p	HES4
hsa-miR-338-3p	HES4
hsa-miR-338-3p	HES4
hsa-miR-338-3p	ZNF566
hsa-miR-338-3p	ALOX5AP
hsa-miR-338-3p	MAK
hsa-miR-338-3p	FUT4
hsa-miR-338-3p	TRADD
hsa-miR-338-3p	RNF8
hsa-miR-338-3p	CAPN5
hsa-miR-338-3p	STK25
hsa-miR-338-3p	PFAS
hsa-miR-338-3p	GPR132
hsa-miR-338-3p	FJX1
hsa-miR-338-3p	EMC2
hsa-miR-338-3p	LRIG2
hsa-miR-338-3p	RLIM
hsa-miR-338-3p	WDR55
hsa-miR-338-3p	RPP25
hsa-miR-338-3p	KIAA1210
hsa-miR-338-3p	VPS52
hsa-miR-338-3p	TRAF7
hsa-miR-338-3p	ZDHHC18
hsa-miR-338-3p	BEST3
hsa-miR-338-3p	B3GAT2
hsa-miR-338-3p	GPR146
hsa-miR-338-3p	ZNF582
hsa-miR-338-3p	TMEM199
hsa-miR-338-3p	NLRP9
hsa-miR-338-3p	MACC1
hsa-miR-338-3p	MACC1
hsa-miR-338-3p	MACC1
hsa-miR-338-3p	SLC25A34
hsa-miR-338-3p	PLA2G2C
hsa-miR-338-3p	CATSPER4
hsa-miR-338-3p	SLFN12L
hsa-miR-338-3p	PKLR
hsa-miR-338-3p	VPS52
hsa-miR-338-3p	VPS52
hsa-miR-338-3p	VPS52
hsa-miR-338-3p	VPS52
hsa-miR-338-3p	VPS52
hsa-miR-338-3p	VPS52
hsa-miR-338-3p	MRPL45
hsa-miR-338-3p	MRPL45
hsa-miR-338-3p	GRK2
hsa-miR-338-3p	ID3
hsa-miR-338-3p	PCARE
hsa-miR-338-3p	POLR2J3
hsa-miR-338-3p	CRPPA
hsa-miR-338-3p	UPK3BL1
hsa-miR-338-3p	CCDC9B
hsa-miR-338-3p	H2BC11
hsa-miR-16-2-3p	CLCN3
hsa-miR-16-2-3p	VSNL1
hsa-miR-16-2-3p	ABCG2
hsa-miR-16-2-3p	CDC25A
hsa-miR-16-2-3p	MYC
hsa-miR-16-2-3p	BMI1
hsa-miR-16-2-3p	PPIF
hsa-miR-16-2-3p	PPIF
hsa-miR-16-2-3p	NACC1
hsa-miR-16-2-3p	AGO2
hsa-miR-16-2-3p	AGO2
hsa-miR-16-2-3p	IGFBP5
hsa-miR-16-2-3p	USP46
hsa-miR-16-2-3p	TNPO1
hsa-miR-16-2-3p	NFATC2IP
hsa-miR-16-2-3p	NFATC2IP
hsa-miR-16-2-3p	AR
hsa-miR-16-2-3p	ATP6V1C1
hsa-miR-16-2-3p	ATP6V1C1
hsa-miR-16-2-3p	B2M
hsa-miR-16-2-3p	CCNT1
hsa-miR-16-2-3p	FRK
hsa-miR-16-2-3p	HOXA9
hsa-miR-16-2-3p	HOXA10
hsa-miR-16-2-3p	LPP
hsa-miR-16-2-3p	PRKAA1
hsa-miR-16-2-3p	PRKAA1
hsa-miR-16-2-3p	PRKAA1
hsa-miR-16-2-3p	PRKAA1
hsa-miR-16-2-3p	PTPN14
hsa-miR-16-2-3p	RAB1A
hsa-miR-16-2-3p	RARB
hsa-miR-16-2-3p	MLX
hsa-miR-16-2-3p	UBE2D3
hsa-miR-16-2-3p	UBE2D3
hsa-miR-16-2-3p	UBE2D3
hsa-miR-16-2-3p	YWHAG
hsa-miR-16-2-3p	ZFX
hsa-miR-16-2-3p	ZFX
hsa-miR-16-2-3p	CDK2AP1
hsa-miR-16-2-3p	NRIP1
hsa-miR-16-2-3p	DYRK2
hsa-miR-16-2-3p	AP3B1
hsa-miR-16-2-3p	ALDH1A2
hsa-miR-16-2-3p	RPS6KA5
hsa-miR-16-2-3p	SH3BP5
hsa-miR-16-2-3p	SH3BP5
hsa-miR-16-2-3p	EI24
hsa-miR-16-2-3p	PREPL
hsa-miR-16-2-3p	WASF2
hsa-miR-16-2-3p	IPO7
hsa-miR-16-2-3p	SUB1
hsa-miR-16-2-3p	RNF44
hsa-miR-16-2-3p	ARL6IP1
hsa-miR-16-2-3p	ARL6IP1
hsa-miR-16-2-3p	ARL6IP1
hsa-miR-16-2-3p	ARL6IP1
hsa-miR-16-2-3p	SULT1B1
hsa-miR-16-2-3p	DROSHA
hsa-miR-16-2-3p	SH3GLB1
hsa-miR-16-2-3p	ERGIC2
hsa-miR-16-2-3p	ERGIC2
hsa-miR-16-2-3p	RSBN1
hsa-miR-16-2-3p	RSBN1
hsa-miR-16-2-3p	RSBN1
hsa-miR-16-2-3p	RSBN1
hsa-miR-16-2-3p	CMTM6
hsa-miR-16-2-3p	TM9SF3
hsa-miR-16-2-3p	NUCKS1
hsa-miR-16-2-3p	CCDC14
hsa-miR-16-2-3p	CCDC14
hsa-miR-16-2-3p	TBC1D15
hsa-miR-16-2-3p	AGMAT
hsa-miR-16-2-3p	KLHL15
hsa-miR-16-2-3p	KLHL15
hsa-miR-16-2-3p	KLHL15
hsa-miR-16-2-3p	ANP32E
hsa-miR-16-2-3p	ANP32E
hsa-miR-16-2-3p	ANP32E
hsa-miR-16-2-3p	ANP32E
hsa-miR-16-2-3p	ACBD5
hsa-miR-16-2-3p	NUS1
hsa-miR-16-2-3p	NUS1
hsa-miR-16-2-3p	NUS1
hsa-miR-16-2-3p	NUS1
hsa-miR-16-2-3p	GRPEL2
hsa-miR-16-2-3p	GRPEL2
hsa-miR-16-2-3p	GRPEL2
hsa-miR-16-2-3p	GRPEL2
hsa-miR-16-2-3p	GRPEL2
hsa-miR-16-2-3p	TMEM68
hsa-miR-16-2-3p	PTAR1
hsa-miR-16-2-3p	PTAR1
hsa-miR-16-2-3p	BID
hsa-miR-16-2-3p	CBS
hsa-miR-16-2-3p	TUBB2A
hsa-miR-16-2-3p	PABPC4L
hsa-miR-16-2-3p	MTRNR2L6
hsa-miR-16-2-3p	MTRNR2L6
hsa-miR-16-2-3p	LY75-CD302
hsa-miR-16-2-3p	CD302
hsa-miR-16-2-3p	COMMD3-BMI1
hsa-miR-16-2-3p	LY75
hsa-miR-16-2-3p	UBE2E3
hsa-miR-16-2-3p	CCT4
hsa-miR-16-2-3p	RBBP6
hsa-miR-16-2-3p	RBBP6
hsa-miR-16-2-3p	RBBP6
hsa-miR-16-2-3p	RBBP6
hsa-miR-16-2-3p	LRIG2
hsa-miR-16-2-3p	MRPS30
hsa-miR-16-2-3p	TMEM117
hsa-miR-16-2-3p	AMOTL1
hsa-miR-16-2-3p	AMOTL1
hsa-miR-16-2-3p	ZNF431
hsa-miR-16-2-3p	ZNF431
hsa-miR-16-2-3p	ZNF585A
hsa-miR-16-2-3p	RHNO1
hsa-miR-16-2-3p	RPS4X
hsa-miR-16-2-3p	RPS4X
hsa-miR-16-2-3p	ERBIN
hsa-miR-16-2-3p	MTRNR2L6
hsa-miR-16-2-3p	MTRNR2L6
hsa-miR-16-2-3p	B2M
hsa-miR-16-2-3p	TENT4A
hsa-miR-16-2-3p	TENT4A
hsa-miR-16-2-3p	TENT4A
hsa-miR-16-2-3p	CCN2
hsa-miR-16-2-3p	CCN2
hsa-miR-16-2-3p	OBI1
hsa-let-7i-3p	USP48
hsa-let-7i-3p	USP48
hsa-let-7i-3p	ACTB
hsa-let-7i-3p	ACTB
hsa-let-7i-3p	ACTB
hsa-let-7i-3p	ACTB
hsa-let-7i-3p	ACTB
hsa-let-7i-3p	FUBP1
hsa-let-7i-3p	KDM2A
hsa-let-7i-3p	KLHL15
hsa-let-7i-3p	MYOCD
hsa-let-7i-3p	MXRA7
hsa-let-7i-3p	MXRA7
hsa-let-7i-3p	MXRA7
hsa-let-7i-3p	PABPN1
hsa-let-7i-3p	KCNB1
hsa-let-7i-3p	MYBPC3
hsa-miR-491-3p	CDK6
hsa-miR-491-3p	CDK6
hsa-miR-491-3p	TWF1
hsa-miR-491-3p	CCND1
hsa-miR-491-3p	CCND1
hsa-miR-491-3p	CCND1
hsa-miR-491-3p	CCND1
hsa-miR-491-3p	ZNF226
hsa-miR-491-3p	ZNF226
hsa-miR-491-3p	GOLPH3L
hsa-miR-491-3p	ATXN1
hsa-miR-491-3p	ABCB1
hsa-miR-491-3p	AGO2
hsa-miR-491-3p	AGO2
hsa-miR-491-3p	AGO2
hsa-miR-491-3p	B2M
hsa-miR-491-3p	B2M
hsa-miR-491-3p	CDC27
hsa-miR-491-3p	CHD4
hsa-miR-491-3p	GCNT1
hsa-miR-491-3p	GRM8
hsa-miR-491-3p	HOXA10
hsa-miR-491-3p	IGFBP2
hsa-miR-491-3p	LPP
hsa-miR-491-3p	MBNL1
hsa-miR-491-3p	UBE2B
hsa-miR-491-3p	YY1
hsa-miR-491-3p	YY1
hsa-miR-491-3p	ZBTB25
hsa-miR-491-3p	FGF23
hsa-miR-491-3p	FGF23
hsa-miR-491-3p	NPEPPS
hsa-miR-491-3p	NPEPPS
hsa-miR-491-3p	EDEM1
hsa-miR-491-3p	NAMPT
hsa-miR-491-3p	TRDN
hsa-miR-491-3p	HIC2
hsa-miR-491-3p	CD2AP
hsa-miR-491-3p	CD2AP
hsa-miR-491-3p	CD2AP
hsa-miR-491-3p	SULT1B1
hsa-miR-491-3p	DNTTIP2
hsa-miR-491-3p	DCUN1D1
hsa-miR-491-3p	STARD7
hsa-miR-491-3p	ERAP2
hsa-miR-491-3p	KLHL15
hsa-miR-491-3p	CPEB4
hsa-miR-491-3p	UBASH3B
hsa-miR-491-3p	RAB3C
hsa-miR-491-3p	ZNF354B
hsa-miR-491-3p	ZNF354B
hsa-miR-491-3p	ZNF354B
hsa-miR-491-3p	PARP15
hsa-miR-491-3p	PARP15
hsa-miR-491-3p	ZNF678
hsa-miR-491-3p	IYD
hsa-miR-491-3p	RBM12B
hsa-miR-491-3p	ITIH5
hsa-miR-491-3p	CYFIP2
hsa-miR-491-3p	SMIM13
hsa-miR-491-3p	PTCH2
hsa-miR-491-3p	PTCH2
hsa-miR-491-3p	PTCH2
hsa-miR-491-3p	PTCH2
hsa-miR-491-3p	PTCH2
hsa-miR-491-3p	KCNJ10
hsa-miR-491-3p	HRK
hsa-miR-491-3p	ZNF223
hsa-miR-491-3p	ZNF223
hsa-miR-491-3p	WSB1
hsa-miR-491-3p	WDR41
hsa-miR-491-3p	CTTNBP2NL
hsa-miR-491-3p	NOM1
hsa-miR-491-3p	TMEM196
hsa-miR-491-3p	ST6GALNAC3
hsa-miR-491-3p	OTUD7A
hsa-miR-491-3p	B2M
hsa-miR-491-3p	B2M
hsa-miR-491-3p	ACACA
hsa-miR-491-3p	ACACA
hsa-miR-491-3p	POGLUT3
hsa-miR-491-3p	H2AC14
hsa-miR-4477a	CHSY1
hsa-miR-4477a	ARF3
hsa-miR-4477a	SMAD5
hsa-miR-4477a	SMAD5
hsa-miR-4477a	SMAD5
hsa-miR-4477a	LRRC58
hsa-miR-4477a	SOCS3
hsa-miR-4477a	PHF19
hsa-miR-4477a	CCNE1
hsa-miR-4477a	CCNE1
hsa-miR-4477a	PPIF
hsa-miR-4477a	CEBPB
hsa-miR-4477a	BMP2K
hsa-miR-4477a	WNK1
hsa-miR-4477a	ACTB
hsa-miR-4477a	ACTB
hsa-miR-4477a	ARF6
hsa-miR-4477a	CCNB1
hsa-miR-4477a	CCNB1
hsa-miR-4477a	FOXN3
hsa-miR-4477a	FOXN3
hsa-miR-4477a	CRK
hsa-miR-4477a	ELAVL2
hsa-miR-4477a	ACSL4
hsa-miR-4477a	FOXC1
hsa-miR-4477a	GRB10
hsa-miR-4477a	HMGN2
hsa-miR-4477a	HNRNPA1
hsa-miR-4477a	HNRNPA2B1
hsa-miR-4477a	HOXA13
hsa-miR-4477a	LIMS1
hsa-miR-4477a	LLGL2
hsa-miR-4477a	NEDD9
hsa-miR-4477a	PDPK1
hsa-miR-4477a	PDPK1
hsa-miR-4477a	PPP6C
hsa-miR-4477a	PRNP
hsa-miR-4477a	PURB
hsa-miR-4477a	PURB
hsa-miR-4477a	RPL10
hsa-miR-4477a	RPL15
hsa-miR-4477a	RPL15
hsa-miR-4477a	CLIP1
hsa-miR-4477a	SAT1
hsa-miR-4477a	SAT1
hsa-miR-4477a	SGCD
hsa-miR-4477a	SHMT1
hsa-miR-4477a	SHMT1
hsa-miR-4477a	HSPA13
hsa-miR-4477a	HSPA13
hsa-miR-4477a	UGT8
hsa-miR-4477a	UGT8
hsa-miR-4477a	UGT8
hsa-miR-4477a	BRAP
hsa-miR-4477a	CUL3
hsa-miR-4477a	NAPG
hsa-miR-4477a	NAPG
hsa-miR-4477a	NAPG
hsa-miR-4477a	NAPG
hsa-miR-4477a	NAPG
hsa-miR-4477a	NAPG
hsa-miR-4477a	TRIM24
hsa-miR-4477a	HS3ST3B1
hsa-miR-4477a	HS3ST3B1
hsa-miR-4477a	HS3ST3B1
hsa-miR-4477a	HS3ST3B1
hsa-miR-4477a	MED13
hsa-miR-4477a	PLIN3
hsa-miR-4477a	PLIN3
hsa-miR-4477a	SCML2
hsa-miR-4477a	ARPP19
hsa-miR-4477a	MTHFD2
hsa-miR-4477a	UGT2A1
hsa-miR-4477a	XRN2
hsa-miR-4477a	DOCK9
hsa-miR-4477a	CBX5
hsa-miR-4477a	POFUT1
hsa-miR-4477a	CD2AP
hsa-miR-4477a	TMOD3
hsa-miR-4477a	TMOD3
hsa-miR-4477a	PSAT1
hsa-miR-4477a	PSAT1
hsa-miR-4477a	ERGIC2
hsa-miR-4477a	ERGIC2
hsa-miR-4477a	WNT16
hsa-miR-4477a	TRIM33
hsa-miR-4477a	LEPROT
hsa-miR-4477a	ARL8B
hsa-miR-4477a	CHD8
hsa-miR-4477a	PLEKHA1
hsa-miR-4477a	PLEKHA1
hsa-miR-4477a	PLEKHA1
hsa-miR-4477a	PLEKHA1
hsa-miR-4477a	PLEKHA1
hsa-miR-4477a	AASDHPPT
hsa-miR-4477a	CLSPN
hsa-miR-4477a	XPO4
hsa-miR-4477a	XPO4
hsa-miR-4477a	PRR15L
hsa-miR-4477a	DCAF17
hsa-miR-4477a	NAA50
hsa-miR-4477a	CDADC1
hsa-miR-4477a	TRIM8
hsa-miR-4477a	ZNF644
hsa-miR-4477a	PHF6
hsa-miR-4477a	ZIC5
hsa-miR-4477a	ZIC5
hsa-miR-4477a	KBTBD6
hsa-miR-4477a	R3HDM4
hsa-miR-4477a	R3HDM4
hsa-miR-4477a	BTF3L4
hsa-miR-4477a	BTF3L4
hsa-miR-4477a	BTF3L4
hsa-miR-4477a	DSEL
hsa-miR-4477a	DSEL
hsa-miR-4477a	MRFAP1
hsa-miR-4477a	GINM1
hsa-miR-4477a	NUP35
hsa-miR-4477a	SPIN4
hsa-miR-4477a	BRI3BP
hsa-miR-4477a	MIER3
hsa-miR-4477a	MIER3
hsa-miR-4477a	GPATCH11
hsa-miR-4477a	SGMS1
hsa-miR-4477a	GDPD1
hsa-miR-4477a	FAM102B
hsa-miR-4477a	CLEC4D
hsa-miR-4477a	RBM43
hsa-miR-4477a	ERCC6
hsa-miR-4477a	C4orf3
hsa-miR-4477a	CLEC2D
hsa-miR-4477a	CLEC2D
hsa-miR-4477a	CLEC2D
hsa-miR-4477a	CLEC2D
hsa-miR-4477a	SMOC1
hsa-miR-4477a	UEVLD
hsa-miR-4477a	FEZ2
hsa-miR-4477a	TUBG1
hsa-miR-4477a	TUBG1
hsa-miR-4477a	RBM23
hsa-miR-4477a	DLGAP3
hsa-miR-4477a	UGT2A2
hsa-miR-4477a	FBXL13
hsa-miR-4477a	FBXL13
hsa-miR-4477a	GPBP1
hsa-miR-4477a	NHS
hsa-miR-4477a	NHS
hsa-miR-4477a	AKIRIN1
hsa-miR-4477a	AKIRIN1
hsa-miR-4477a	AKIRIN1
hsa-miR-4477a	AKIRIN1
hsa-miR-4477a	MEMO1
hsa-miR-4477a	RPS24
hsa-miR-4477a	SLC6A8
hsa-miR-4477a	ZNF566
hsa-miR-4477a	SEMA7A
hsa-miR-4477a	ELK4
hsa-miR-4477a	JRKL
hsa-miR-4477a	BBOX1
hsa-miR-4477a	GLUD1
hsa-miR-4477a	GOLIM4
hsa-miR-4477a	UTP18
hsa-miR-4477a	CRNKL1
hsa-miR-4477a	SLC38A7
hsa-miR-4477a	LYRM2
hsa-miR-4477a	TRMT5
hsa-miR-4477a	SSX5
hsa-miR-4477a	CEP135
hsa-miR-4477a	CEP135
hsa-miR-4477a	ZNF703
hsa-miR-4477a	RBM4B
hsa-miR-4477a	TMEM117
hsa-miR-4477a	ABHD13
hsa-miR-4477a	GAL3ST3
hsa-miR-4477a	AMOTL1
hsa-miR-4477a	AMOTL1
hsa-miR-4477a	MBOAT2
hsa-miR-4477a	SLFN13
hsa-miR-4477a	SLFN13
hsa-miR-4477a	ALG14
hsa-miR-4477a	RPS3
hsa-miR-4477a	RPS19
hsa-miR-4477a	RPS19
hsa-miR-4477a	RPS19
hsa-miR-4477a	FEM1B
hsa-miR-4477a	FEM1B
hsa-miR-4477a	YDJC
hsa-miR-4477a	RPS14
hsa-miR-4477a	RPS14
hsa-miR-4477a	RPS14
hsa-miR-4477a	RPL7
hsa-miR-4477a	MRPL58
hsa-miR-4477a	MLLT6
hsa-miR-4477a	MLLT6
hsa-miR-4477a	AZF1
hsa-miR-4477a	SHMT1
hsa-miR-4477a	SHMT1
hsa-miR-4477a	SEMA7A
hsa-miR-338-3p	DLL1
hsa-miR-338-3p	NOTCH1
hsa-miR-338-3p	CSF1
hsa-miR-338-3p	FBXW11
hsa-miR-338-3p	MCL1
hsa-miR-338-3p	KCNH2
hsa-miR-338-3p	VAMP3
hsa-miR-338-3p	UHMK1
hsa-miR-338-3p	ADAR
hsa-miR-338-3p	HPS4
hsa-miR-338-3p	INPP5F
hsa-miR-338-3p	CAP1
hsa-miR-338-3p	TAGLN2
hsa-miR-338-3p	CHSY1
hsa-miR-338-3p	ARF3
hsa-miR-338-3p	DHX15
hsa-miR-338-3p	CDC14B
hsa-miR-338-3p	RARG
hsa-miR-338-3p	CPNE3
hsa-miR-338-3p	MYH9
hsa-miR-338-3p	SMAD5
hsa-miR-338-3p	CCND1
hsa-miR-338-3p	VEGFA
hsa-miR-338-3p	API5
hsa-miR-338-3p	GTF2B
hsa-miR-338-3p	SOX4
hsa-miR-338-3p	ABCG2
hsa-miR-338-3p	HIPK3
hsa-miR-338-3p	SESN1
hsa-miR-338-3p	SP1
hsa-miR-338-3p	CDC25A
hsa-miR-338-3p	LITAF
hsa-miR-338-3p	AK2
hsa-miR-338-3p	TLN1
hsa-miR-338-3p	NME4
hsa-miR-338-3p	AHR
hsa-miR-338-3p	PTBP1
hsa-miR-338-3p	GSN
hsa-miR-338-3p	ADAM9
hsa-miR-338-3p	ANKRD52
hsa-miR-338-3p	PDIK1L
hsa-miR-338-3p	ARHGEF3
hsa-miR-338-3p	ASXL2
hsa-miR-338-3p	TIA1
hsa-miR-338-3p	HSP90B1
hsa-miR-338-3p	ADAMTS1
hsa-miR-338-3p	NOTCH2
hsa-miR-338-3p	SMO
hsa-miR-338-3p	SMO
hsa-miR-338-3p	GAB1
hsa-miR-338-3p	DICER1
hsa-miR-338-3p	BCL2L2
hsa-miR-338-3p	APP
hsa-miR-338-3p	HIF1A
hsa-miR-338-3p	INPPL1
hsa-miR-338-3p	TGFBR3
hsa-miR-338-3p	HNRNPK
hsa-miR-338-3p	NFE2L1
hsa-miR-338-3p	HMGA1
hsa-miR-338-3p	CREB1
hsa-miR-338-3p	RASA1
hsa-miR-338-3p	APC
hsa-miR-338-3p	CDC25B
hsa-miR-338-3p	ERF
hsa-miR-338-3p	ATP2B1
hsa-miR-338-3p	LARP4
hsa-miR-338-3p	FOS
hsa-miR-338-3p	AGO1
hsa-miR-338-3p	SET
hsa-miR-338-3p	MED1
hsa-miR-338-3p	BAP1
hsa-miR-338-3p	SMOX
hsa-miR-338-3p	RAD54L
hsa-miR-338-3p	CTNNBIP1
hsa-miR-338-3p	CDCA4
hsa-miR-338-3p	CBFB
hsa-miR-338-3p	USP46
hsa-miR-338-3p	CD276
hsa-miR-338-3p	XBP1
hsa-miR-338-3p	MPRIP
hsa-miR-338-3p	PDS5A
hsa-miR-338-3p	CELSR2
hsa-miR-338-3p	DUSP2
hsa-miR-338-3p	OSMR
hsa-miR-338-3p	FOXP1
hsa-miR-338-3p	TRIB1
hsa-miR-338-3p	TTYH3
hsa-miR-338-3p	PRKDC
hsa-miR-338-3p	WNK1
hsa-miR-338-3p	TNK2
hsa-miR-338-3p	TP53INP2
hsa-miR-338-3p	SMG5
hsa-miR-338-3p	AAMP
hsa-miR-338-3p	ABL2
hsa-miR-338-3p	ADD3
hsa-miR-338-3p	AP2B1
hsa-miR-338-3p	AGL
hsa-miR-338-3p	ANXA4
hsa-miR-338-3p	BIRC3
hsa-miR-338-3p	ARHGAP5
hsa-miR-338-3p	ASPH
hsa-miR-338-3p	ATP1A1
hsa-miR-338-3p	ATP6V1C1
hsa-miR-338-3p	BCL9
hsa-miR-338-3p	DST
hsa-miR-338-3p	ZFP36L1
hsa-miR-338-3p	VPS51
hsa-miR-338-3p	CA2
hsa-miR-338-3p	CACNA2D1
hsa-miR-338-3p	CACNB4
hsa-miR-338-3p	CAD
hsa-miR-338-3p	CALR
hsa-miR-338-3p	CALU
hsa-miR-338-3p	CAST
hsa-miR-338-3p	CASP8
hsa-miR-338-3p	CCNB1
hsa-miR-338-3p	CCNC
hsa-miR-338-3p	CHD3
hsa-miR-338-3p	AP2S1
hsa-miR-338-3p	CLTC
hsa-miR-338-3p	CNN2
hsa-miR-338-3p	COL5A2
hsa-miR-338-3p	CSNK1A1
hsa-miR-338-3p	CSNK1G3
hsa-miR-338-3p	CTSD
hsa-miR-338-3p	CXADR
hsa-miR-338-3p	DDOST
hsa-miR-338-3p	DDX3X
hsa-miR-338-3p	DIAPH1
hsa-miR-338-3p	DLG1
hsa-miR-338-3p	DPAGT1
hsa-miR-338-3p	TSC22D3
hsa-miR-338-3p	DUSP1
hsa-miR-338-3p	DUSP5
hsa-miR-338-3p	EEF2
hsa-miR-338-3p	EFNB2
hsa-miR-338-3p	EIF4B
hsa-miR-338-3p	EIF4G1
hsa-miR-338-3p	EPAS1
hsa-miR-338-3p	FKBP1A
hsa-miR-338-3p	FLT1
hsa-miR-338-3p	GFAP
hsa-miR-338-3p	GLI2
hsa-miR-338-3p	GNAQ
hsa-miR-338-3p	GOLGB1
hsa-miR-338-3p	GPS1
hsa-miR-338-3p	GSTP1
hsa-miR-338-3p	MSH6
hsa-miR-338-3p	HMGCR
hsa-miR-338-3p	HNRNPA2B1
hsa-miR-338-3p	HNRNPH1
hsa-miR-338-3p	HNRNPL
hsa-miR-338-3p	HNRNPU
hsa-miR-338-3p	HSP90AB1
hsa-miR-338-3p	FOXN2
hsa-miR-338-3p	IFNAR1
hsa-miR-338-3p	IGF1R
hsa-miR-338-3p	ILF3
hsa-miR-338-3p	INPP5A
hsa-miR-338-3p	IREB2
hsa-miR-338-3p	LDHB
hsa-miR-338-3p	LIG1
hsa-miR-338-3p	LNPEP
hsa-miR-338-3p	LPL
hsa-miR-338-3p	LSAMP
hsa-miR-338-3p	SMAD4
hsa-miR-338-3p	MAFG
hsa-miR-338-3p	MAN2A2
hsa-miR-338-3p	MAZ
hsa-miR-338-3p	MCM3
hsa-miR-338-3p	MCM4
hsa-miR-338-3p	MDM2
hsa-miR-338-3p	MEF2C
hsa-miR-338-3p	MMP2
hsa-miR-338-3p	MYO1B
hsa-miR-338-3p	MSN
hsa-miR-338-3p	PPP1R12A
hsa-miR-338-3p	NAP1L1
hsa-miR-338-3p	NCL
hsa-miR-338-3p	NDUFA4
hsa-miR-338-3p	NEO1
hsa-miR-338-3p	NFATC3
hsa-miR-338-3p	NFKB2
hsa-miR-338-3p	NFYB
hsa-miR-338-3p	NONO
hsa-miR-338-3p	NPTX1
hsa-miR-338-3p	ODC1
hsa-miR-338-3p	PAK3
hsa-miR-338-3p	PCBP1
hsa-miR-338-3p	PCDH7
hsa-miR-338-3p	PCDH9
hsa-miR-338-3p	PEX13
hsa-miR-338-3p	PFKP
hsa-miR-338-3p	PFN1
hsa-miR-338-3p	POLR2B
hsa-miR-338-3p	POU2F1
hsa-miR-338-3p	PPP1R10
hsa-miR-338-3p	MAP2K3
hsa-miR-338-3p	PRNP
hsa-miR-338-3p	PSAP
hsa-miR-338-3p	PSMC6
hsa-miR-338-3p	PSMD12
hsa-miR-338-3p	PTPN3
hsa-miR-338-3p	PURA
hsa-miR-338-3p	RAD9A
hsa-miR-338-3p	RCN2
hsa-miR-338-3p	RFX3
hsa-miR-338-3p	RGS16
hsa-miR-338-3p	RPN1
hsa-miR-338-3p	RPN2
hsa-miR-338-3p	RPS15
hsa-miR-338-3p	RRBP1
hsa-miR-338-3p	RRM1
hsa-miR-338-3p	S100A11
hsa-miR-338-3p	SCML1
hsa-miR-338-3p	SRSF1
hsa-miR-338-3p	SRSF2
hsa-miR-338-3p	SH3BGRL
hsa-miR-338-3p	SLC5A3
hsa-miR-338-3p	SON
hsa-miR-338-3p	SPTAN1
hsa-miR-338-3p	SPTBN1
hsa-miR-338-3p	SREBF1
hsa-miR-338-3p	SRM
hsa-miR-338-3p	STAT2
hsa-miR-338-3p	STAU1
hsa-miR-338-3p	NEK4
hsa-miR-338-3p	STYX
hsa-miR-338-3p	TACC1
hsa-miR-338-3p	TAF4
hsa-miR-338-3p	TCF3
hsa-miR-338-3p	PPP1R11
hsa-miR-338-3p	TMBIM6
hsa-miR-338-3p	TFRC
hsa-miR-338-3p	TLE4
hsa-miR-338-3p	TM7SF2
hsa-miR-338-3p	CLDN5
hsa-miR-338-3p	TOP2A
hsa-miR-338-3p	NR2C2
hsa-miR-338-3p	TUB
hsa-miR-338-3p	TXNRD1
hsa-miR-338-3p	VBP1
hsa-miR-338-3p	YWHAH
hsa-miR-338-3p	ZNF35
hsa-miR-338-3p	ZNF148
hsa-miR-338-3p	ZNF207
hsa-miR-338-3p	ZNF217
hsa-miR-338-3p	SLC30A1
hsa-miR-338-3p	LUZP1
hsa-miR-338-3p	CSDE1
hsa-miR-338-3p	SCG2
hsa-miR-338-3p	MAPKAPK3
hsa-miR-338-3p	DDX39B
hsa-miR-338-3p	FZD3
hsa-miR-338-3p	NR4A3
hsa-miR-338-3p	NUP214
hsa-miR-338-3p	PTP4A2
hsa-miR-338-3p	KMT2D
hsa-miR-338-3p	FXR1
hsa-miR-338-3p	ARID1A
hsa-miR-338-3p	HYAL3
hsa-miR-338-3p	ULK1
hsa-miR-338-3p	DYRK3
hsa-miR-338-3p	MAP4K3
hsa-miR-338-3p	NIPSNAP1
hsa-miR-338-3p	BHLHE40
hsa-miR-338-3p	STC2
hsa-miR-338-3p	CDK13
hsa-miR-338-3p	DDX3Y
hsa-miR-338-3p	PEA15
hsa-miR-338-3p	NRP2
hsa-miR-338-3p	NRP1
hsa-miR-338-3p	EIF2B3
hsa-miR-338-3p	P4HA2
hsa-miR-338-3p	RPS6KA4
hsa-miR-338-3p	LIMD1
hsa-miR-338-3p	SEMA5A
hsa-miR-338-3p	USP14
hsa-miR-338-3p	SLC16A3
hsa-miR-338-3p	RABEP1
hsa-miR-338-3p	CTDP1
hsa-miR-338-3p	SCAF11
hsa-miR-338-3p	BUB3
hsa-miR-338-3p	TBRG4
hsa-miR-338-3p	GTF3C3
hsa-miR-338-3p	TAOK2
hsa-miR-338-3p	RPL23
hsa-miR-338-3p	QKI
hsa-miR-338-3p	NPEPPS
hsa-miR-338-3p	BAG4
hsa-miR-338-3p	BAG3
hsa-miR-338-3p	AKAP12
hsa-miR-338-3p	MORF4L2
hsa-miR-338-3p	SH3PXD2A
hsa-miR-338-3p	EIF5B
hsa-miR-338-3p	SLC25A44
hsa-miR-338-3p	UBE3C
hsa-miR-338-3p	RAPGEF2
hsa-miR-338-3p	EDEM1
hsa-miR-338-3p	KIAA0100
hsa-miR-338-3p	ULK2
hsa-miR-338-3p	SLK
hsa-miR-338-3p	KIAA0232
hsa-miR-338-3p	IST1
hsa-miR-338-3p	TOMM20
hsa-miR-338-3p	GIT2
hsa-miR-338-3p	G3BP2
hsa-miR-338-3p	HELZ
hsa-miR-338-3p	OXSR1
hsa-miR-338-3p	MED13
hsa-miR-338-3p	PPP4R1
hsa-miR-338-3p	SMC4
hsa-miR-338-3p	SCAMP3
hsa-miR-338-3p	HUWE1
hsa-miR-338-3p	ATP9A
hsa-miR-338-3p	TRAP1
hsa-miR-338-3p	ARFRP1
hsa-miR-338-3p	ABI2
hsa-miR-338-3p	PSME3
hsa-miR-338-3p	TNIP1
hsa-miR-338-3p	DLC1
hsa-miR-338-3p	NSA2
hsa-miR-338-3p	CDIPT
hsa-miR-338-3p	ZBTB18
hsa-miR-338-3p	MYBBP1A
hsa-miR-338-3p	FBLN5
hsa-miR-338-3p	DDX17
hsa-miR-338-3p	IPO7
hsa-miR-338-3p	NOP56
hsa-miR-338-3p	SLC19A2
hsa-miR-338-3p	AHSA1
hsa-miR-338-3p	PAICS
hsa-miR-338-3p	PDLIM5
hsa-miR-338-3p	TGOLN2
hsa-miR-338-3p	CELF2
hsa-miR-338-3p	CD226
hsa-miR-338-3p	FUT9
hsa-miR-338-3p	NFAT5
hsa-miR-338-3p	YME1L1
hsa-miR-338-3p	MAP3K2
hsa-miR-338-3p	CHL1
hsa-miR-338-3p	ARPP19
hsa-miR-338-3p	SERINC3
hsa-miR-338-3p	PNRC1
hsa-miR-338-3p	ATF7
hsa-miR-338-3p	HNRNPUL1
hsa-miR-338-3p	STRAP
hsa-miR-338-3p	WDR6
hsa-miR-338-3p	AKAP11
hsa-miR-338-3p	CBX3
hsa-miR-338-3p	ATF5
hsa-miR-338-3p	CPEB3
hsa-miR-338-3p	CLSTN1
hsa-miR-338-3p	MAPRE1
hsa-miR-338-3p	ATF6
hsa-miR-338-3p	RAB3GAP1
hsa-miR-338-3p	PALLD
hsa-miR-338-3p	PHLPP2
hsa-miR-338-3p	MYT1L
hsa-miR-338-3p	PDS5B
hsa-miR-338-3p	RRP1B
hsa-miR-338-3p	MYCBP2
hsa-miR-338-3p	KIF1B
hsa-miR-338-3p	TNRC6B
hsa-miR-338-3p	RAD54L2
hsa-miR-338-3p	DIP2A
hsa-miR-338-3p	MDN1
hsa-miR-338-3p	ZC3H4
hsa-miR-338-3p	PRRC2C
hsa-miR-338-3p	DNAJC9
hsa-miR-338-3p	MGA
hsa-miR-338-3p	UBR2
hsa-miR-338-3p	DNAJC13
hsa-miR-338-3p	RPGRIP1L
hsa-miR-338-3p	SYNE1
hsa-miR-338-3p	UBR4
hsa-miR-338-3p	ARHGEF12
hsa-miR-338-3p	NUDCD3
hsa-miR-338-3p	CTDNEP1
hsa-miR-338-3p	CBX5
hsa-miR-338-3p	POFUT1
hsa-miR-338-3p	SLC39A14
hsa-miR-338-3p	SRRM2
hsa-miR-338-3p	WBP2
hsa-miR-338-3p	LEMD3
hsa-miR-338-3p	ZKSCAN5
hsa-miR-338-3p	SLC39A6
hsa-miR-338-3p	BAMBI
hsa-miR-338-3p	ATXN10
hsa-miR-338-3p	HECTD1
hsa-miR-338-3p	DCAF12
hsa-miR-338-3p	ATL3
hsa-miR-338-3p	HERC4
hsa-miR-338-3p	FBXL3
hsa-miR-338-3p	SERGEF
hsa-miR-338-3p	TIMM13
hsa-miR-338-3p	CHORDC1
hsa-miR-338-3p	PABPC1
hsa-miR-338-3p	TRMT2A
hsa-miR-338-3p	GHITM
hsa-miR-338-3p	EIF3K
hsa-miR-338-3p	GIT1
hsa-miR-338-3p	LGALSL
hsa-miR-338-3p	USP25
hsa-miR-338-3p	SEC61A1
hsa-miR-338-3p	TNPO2
hsa-miR-338-3p	EHD2
hsa-miR-338-3p	RNF141
hsa-miR-338-3p	AMDHD2
hsa-miR-338-3p	PHF20L1
hsa-miR-338-3p	CERCAM
hsa-miR-338-3p	ACP6
hsa-miR-338-3p	CRIM1
hsa-miR-338-3p	AMOTL2
hsa-miR-338-3p	ISYNA1
hsa-miR-338-3p	NELFCD
hsa-miR-338-3p	RAB14
hsa-miR-338-3p	MBIP
hsa-miR-338-3p	ARMCX3
hsa-miR-338-3p	FAM49B
hsa-miR-338-3p	SRRT
hsa-miR-338-3p	SLC25A39
hsa-miR-338-3p	MRPS23
hsa-miR-338-3p	GALNT7
hsa-miR-338-3p	BRWD1
hsa-miR-338-3p	ATAD2B
hsa-miR-338-3p	CCSER2
hsa-miR-338-3p	XRN1
hsa-miR-338-3p	NDFIP2
hsa-miR-338-3p	TMEM106B
hsa-miR-338-3p	OTUD4
hsa-miR-338-3p	LEPROT
hsa-miR-338-3p	PPP1R12C
hsa-miR-338-3p	TET2
hsa-miR-338-3p	AFTPH
hsa-miR-338-3p	ZNF280D
hsa-miR-338-3p	PIGG
hsa-miR-338-3p	MTMR10
hsa-miR-338-3p	IMPAD1
hsa-miR-338-3p	EXD3
hsa-miR-338-3p	LAMTOR1
hsa-miR-338-3p	PHIP
hsa-miR-338-3p	ARGLU1
hsa-miR-338-3p	ANKZF1
hsa-miR-338-3p	SETD5
hsa-miR-338-3p	PLXNA3
hsa-miR-338-3p	CDV3
hsa-miR-338-3p	THUMPD1
hsa-miR-338-3p	RUFY2
hsa-miR-338-3p	MREG
hsa-miR-338-3p	ENAH
hsa-miR-338-3p	ZNF701
hsa-miR-338-3p	EXOC2
hsa-miR-338-3p	TXLNG
hsa-miR-338-3p	SCN3B
hsa-miR-338-3p	PAG1
hsa-miR-338-3p	LMO3
hsa-miR-338-3p	CMAS
hsa-miR-338-3p	PCDHGC5
hsa-miR-338-3p	TEX15
hsa-miR-338-3p	MEPCE
hsa-miR-338-3p	CCL28
hsa-miR-338-3p	UGGT1
hsa-miR-338-3p	TM9SF3
hsa-miR-338-3p	UBQLN4
hsa-miR-338-3p	AGPAT3
hsa-miR-338-3p	MFF
hsa-miR-338-3p	PARP6
hsa-miR-338-3p	STOX2
hsa-miR-338-3p	BBX
hsa-miR-338-3p	APMAP
hsa-miR-338-3p	TMEM159
hsa-miR-338-3p	SLC44A2
hsa-miR-338-3p	ZMIZ1
hsa-miR-338-3p	VANGL2
hsa-miR-338-3p	NHSL1
hsa-miR-338-3p	BIRC6
hsa-miR-338-3p	GALNT16
hsa-miR-338-3p	ERMN
hsa-miR-338-3p	MAVS
hsa-miR-338-3p	MTUS1
hsa-miR-338-3p	NUFIP2
hsa-miR-338-3p	MIB1
hsa-miR-338-3p	TAOK1
hsa-miR-338-3p	ARRDC3
hsa-miR-338-3p	TMEM181
hsa-miR-338-3p	SLAIN2
hsa-miR-338-3p	KIAA1549
hsa-miR-338-3p	NCKAP5L
hsa-miR-338-3p	WDFY4
hsa-miR-338-3p	TRIB3
hsa-miR-338-3p	RAP2C
hsa-miR-338-3p	RHOU
hsa-miR-338-3p	CREBZF
hsa-miR-338-3p	CACNG8
hsa-miR-338-3p	PLEKHA1
hsa-miR-338-3p	TRMT11
hsa-miR-338-3p	FKBP10
hsa-miR-338-3p	MOAP1
hsa-miR-338-3p	DUS1L
hsa-miR-338-3p	RRAGC
hsa-miR-338-3p	NFKBIZ
hsa-miR-338-3p	GIGYF1
hsa-miR-338-3p	NUCKS1
hsa-miR-338-3p	CREB3L2
hsa-miR-338-3p	CCDC14
hsa-miR-338-3p	RMND5A
hsa-miR-338-3p	RAPH1
hsa-miR-338-3p	TMEM135
hsa-miR-338-3p	SOWAHC
hsa-miR-338-3p	ATG9A
hsa-miR-338-3p	WDR77
hsa-miR-338-3p	ATP13A3
hsa-miR-338-3p	YRDC
hsa-miR-338-3p	ZYG11B
hsa-miR-338-3p	TBL1XR1
hsa-miR-338-3p	SHCBP1
hsa-miR-338-3p	CSRNP3
hsa-miR-338-3p	PAAF1
hsa-miR-338-3p	TNKS2
hsa-miR-338-3p	NDFIP1
hsa-miR-338-3p	SGPP1
hsa-miR-338-3p	FAM83D
hsa-miR-338-3p	BCL2L12
hsa-miR-338-3p	SESN2
hsa-miR-338-3p	B3GNT5
hsa-miR-338-3p	KATNAL1
hsa-miR-338-3p	FBXO30
hsa-miR-338-3p	TMEM164
hsa-miR-338-3p	MAML2
hsa-miR-338-3p	LZTS2
hsa-miR-338-3p	FAM126A
hsa-miR-338-3p	PSRC1
hsa-miR-338-3p	PLEKHA8
hsa-miR-338-3p	CBX2
hsa-miR-338-3p	TUBA1C
hsa-miR-338-3p	DISP2
hsa-miR-338-3p	TNKS1BP1
hsa-miR-338-3p	NAV1
hsa-miR-338-3p	MIDN
hsa-miR-338-3p	ZNF700
hsa-miR-338-3p	SLC25A46
hsa-miR-338-3p	ARRDC4
hsa-miR-338-3p	LMBRD2
hsa-miR-338-3p	WDR89
hsa-miR-338-3p	MBD6
hsa-miR-338-3p	NUP35
hsa-miR-338-3p	UBLCP1
hsa-miR-338-3p	STXBP5
hsa-miR-338-3p	MTPN
hsa-miR-338-3p	PTRH1
hsa-miR-338-3p	SREK1
hsa-miR-338-3p	ZNF555
hsa-miR-338-3p	TMEM167A
hsa-miR-338-3p	AMOT
hsa-miR-338-3p	ANKRD46
hsa-miR-338-3p	ZNF483
hsa-miR-338-3p	MOSPD2
hsa-miR-338-3p	FAM122B
hsa-miR-338-3p	SPRED1
hsa-miR-338-3p	FAM171B
hsa-miR-338-3p	ZNF800
hsa-miR-338-3p	TMEM64
hsa-miR-338-3p	ZNF384
hsa-miR-338-3p	CC2D1B
hsa-miR-338-3p	SPRED2
hsa-miR-338-3p	FBXO45
hsa-miR-338-3p	VMA21
hsa-miR-338-3p	HIPK1
hsa-miR-338-3p	OTUD1
hsa-miR-338-3p	HNRNPA3
hsa-miR-338-3p	HNRNPUL2
hsa-miR-338-3p	BRAT1
hsa-miR-338-3p	DAGLB
hsa-miR-338-3p	RICTOR
hsa-miR-338-3p	SPRYD4
hsa-miR-338-3p	TMEM145
hsa-miR-338-3p	FAM126B
hsa-miR-338-3p	EOGT
hsa-miR-338-3p	RGMB
hsa-miR-338-3p	NUP43
hsa-miR-338-3p	ZNF568
hsa-miR-338-3p	PIM3
hsa-miR-338-3p	ALS2
hsa-miR-338-3p	EIF6
hsa-miR-338-3p	MGAT4B
hsa-miR-338-3p	MMP-9
hsa-miR-338-3p	PDXP
hsa-miR-338-3p	PEG10
hsa-miR-338-3p	PGK1
hsa-miR-338-3p	SMC5
hsa-miR-338-3p	MTR
hsa-miR-338-3p	LAMA2
hsa-miR-338-3p	TAP2
hsa-miR-338-3p	CSF3
hsa-miR-338-3p	DDC
hsa-miR-338-3p	GABRA2
hsa-miR-338-3p	GABRB2
hsa-miR-338-3p	GGCX
hsa-miR-338-3p	RPL37
hsa-miR-338-3p	PRKCSH
hsa-miR-338-3p	ATP2C1
hsa-miR-338-3p	MAP3K15
hsa-miR-338-3p	PDE4DIP
hsa-miR-338-3p	CACNA1H
hsa-miR-338-3p	GOSR1
hsa-miR-338-3p	CLVS2
hsa-miR-338-3p	U2AF2
hsa-miR-338-3p	KNOP1
hsa-miR-338-3p	SORBS3
hsa-miR-338-3p	RPS23
hsa-miR-338-3p	MBP
hsa-miR-338-3p	ZFAT
hsa-miR-338-3p	STXBP1
hsa-miR-338-3p	NGRN
hsa-miR-338-3p	MARK2
hsa-miR-338-3p	TRO
hsa-miR-338-3p	PRDM15
hsa-miR-338-3p	SSTR1
hsa-miR-338-3p	IKZF2
hsa-miR-338-3p	RGP1
hsa-miR-338-3p	NADK2
hsa-miR-338-3p	HNRNPF
hsa-miR-338-3p	NANOS3
hsa-miR-338-3p	PHYHD1
hsa-miR-338-3p	SLC8A1
hsa-miR-338-3p	PABPC4L
hsa-miR-338-3p	SH3BP2
hsa-miR-338-3p	MICAL3
hsa-miR-338-3p	GGT6
hsa-miR-338-3p	DTNA
hsa-miR-338-3p	CIZ1
hsa-miR-338-3p	STRIP2
hsa-miR-338-3p	LRRTM4
hsa-miR-338-3p	SMIM13
hsa-miR-338-3p	NRXN1
hsa-miR-338-3p	ATXN7L3B
hsa-miR-338-3p	ATXN1L
hsa-miR-338-3p	ARFGAP3
hsa-miR-338-3p	PHYHIPL
hsa-miR-338-3p	FSD1L
hsa-miR-338-3p	ZSCAN18
hsa-miR-338-3p	TANC1
hsa-miR-338-3p	BEGAIN
hsa-miR-338-3p	WDR81
hsa-miR-338-3p	CADM2
hsa-miR-338-3p	CDK16
hsa-miR-338-3p	GPR137
hsa-miR-338-3p	ZNF347
hsa-miR-338-3p	RABL6
hsa-miR-338-3p	NDUFA2
hsa-miR-338-3p	ZNF75D
hsa-miR-338-3p	ATG16L1
hsa-miR-338-3p	NUDT16L1
hsa-miR-338-3p	USP19
hsa-miR-338-3p	NDUFS1
hsa-miR-338-3p	SEMA4G
hsa-miR-338-3p	NDUFC2
hsa-miR-338-3p	GIMAP6
hsa-miR-338-3p	DHX9
hsa-miR-338-3p	SLC29A2
hsa-miR-338-3p	ARF5
hsa-miR-338-3p	ARVCF
hsa-miR-338-3p	CKB
hsa-miR-338-3p	COX7A2
hsa-miR-338-3p	DCN
hsa-miR-338-3p	ELK4
hsa-miR-338-3p	KPNB1
hsa-miR-338-3p	LRP3
hsa-miR-338-3p	P2RY11
hsa-miR-338-3p	PSMB2
hsa-miR-338-3p	SORL1
hsa-miR-338-3p	STC1
hsa-miR-338-3p	YWHAB
hsa-miR-338-3p	ZNF91
hsa-miR-338-3p	CADPS
hsa-miR-338-3p	RIPK1
hsa-miR-338-3p	AMPD2
hsa-miR-338-3p	FASN
hsa-miR-338-3p	UCHL1
hsa-miR-338-3p	AKAP6
hsa-miR-338-3p	EPHB2
hsa-miR-338-3p	ARHGAP35
hsa-miR-338-3p	PABPN1
hsa-miR-338-3p	KIF3B
hsa-miR-338-3p	MED26
hsa-miR-338-3p	MED12
hsa-miR-338-3p	ATP2A3
hsa-miR-338-3p	PHF2
hsa-miR-338-3p	FOSL1
hsa-miR-338-3p	MLF2
hsa-miR-338-3p	RAD50
hsa-miR-338-3p	MYH10
hsa-miR-338-3p	SLC30A9
hsa-miR-338-3p	ARFGEF2
hsa-miR-338-3p	PRPF8
hsa-miR-338-3p	HSPA8
hsa-miR-338-3p	NEU3
hsa-miR-338-3p	TXNL4A
hsa-miR-338-3p	GPR75
hsa-miR-338-3p	SKP1
hsa-miR-338-3p	TMEM115
hsa-miR-338-3p	PTPN21
hsa-miR-338-3p	KIF3A
hsa-miR-338-3p	UTY
hsa-miR-338-3p	CD93
hsa-miR-338-3p	FBXL4
hsa-miR-338-3p	KIAA1549L
hsa-miR-338-3p	FLRT2
hsa-miR-338-3p	POMT2
hsa-miR-338-3p	TONSL
hsa-miR-338-3p	UBXN4
hsa-miR-338-3p	DENND4B
hsa-miR-338-3p	AAK1
hsa-miR-338-3p	ADNP2
hsa-miR-338-3p	WDFY3
hsa-miR-338-3p	ZZEF1
hsa-miR-338-3p	PPWD1
hsa-miR-338-3p	PNISR
hsa-miR-338-3p	SLITRK5
hsa-miR-338-3p	WSB1
hsa-miR-338-3p	ZBTB7A
hsa-miR-338-3p	ZC2HC1A
hsa-miR-338-3p	RLIM
hsa-miR-338-3p	COPS4
hsa-miR-338-3p	CPQ
hsa-miR-338-3p	GTSE1
hsa-miR-338-3p	ZNF581
hsa-miR-338-3p	ARMCX1
hsa-miR-338-3p	POMGNT1
hsa-miR-338-3p	AMBRA1
hsa-miR-338-3p	PXK
hsa-miR-338-3p	TTC19
hsa-miR-338-3p	LMBR1L
hsa-miR-338-3p	PRMT6
hsa-miR-338-3p	CCDC91
hsa-miR-338-3p	ABCF3
hsa-miR-338-3p	TMEM242
hsa-miR-338-3p	KLHL9
hsa-miR-338-3p	PCDHGA4
hsa-miR-338-3p	GTPBP2
hsa-miR-338-3p	GPCPD1
hsa-miR-338-3p	GRIPAP1
hsa-miR-338-3p	SH3GLB2
hsa-miR-338-3p	PPP4R4
hsa-miR-338-3p	HCN1
hsa-miR-338-3p	ALX4
hsa-miR-338-3p	ZNF106
hsa-miR-338-3p	ZNF768
hsa-miR-338-3p	TTLL7
hsa-miR-338-3p	ASB7
hsa-miR-338-3p	RNF122
hsa-miR-338-3p	TMPRSS5
hsa-miR-338-3p	TRAF7
hsa-miR-338-3p	ZDHHC18
hsa-miR-338-3p	BRSK1
hsa-miR-338-3p	CREB3L1
hsa-miR-338-3p	OLFM3
hsa-miR-338-3p	CMBL
hsa-miR-338-3p	ZC3H18
hsa-miR-338-3p	FAM76B
hsa-miR-338-3p	ZMAT2
hsa-miR-338-3p	UPRT
hsa-miR-338-3p	ZSCAN25
hsa-miR-338-3p	VTI1A
hsa-miR-338-3p	TRIM11
hsa-miR-338-3p	IFI27L1
hsa-miR-338-3p	UBALD1
hsa-miR-338-3p	FBXL14
hsa-miR-338-3p	SENP5
hsa-miR-338-3p	TCEANC2
hsa-miR-338-3p	RGL4
hsa-miR-338-3p	KSR2
hsa-miR-338-3p	NEGR1
hsa-miR-338-3p	LDLRAD3
hsa-miR-338-3p	EMC10
hsa-miR-338-3p	C5orf51
hsa-miR-338-3p	ZDHHC21
hsa-miR-338-3p	OGT
hsa-miR-338-3p	ZNF773
hsa-miR-338-3p	C11orf87
hsa-miR-338-3p	EEF1D
hsa-miR-338-3p	KIF18B
hsa-miR-338-3p	PSMD4
hsa-miR-338-3p	AKAP8L
hsa-miR-338-3p	FEM1B
hsa-miR-338-3p	RPS16
hsa-miR-338-3p	RPL26
hsa-miR-338-3p	NDUFA3
hsa-miR-338-3p	IRF3
hsa-miR-338-3p	RPL7A
hsa-miR-338-3p	BROX
hsa-miR-338-3p	RPL35
hsa-miR-338-3p	SCAND1
hsa-miR-338-3p	OR2H2
hsa-miR-338-3p	ANKHD1-EIF4EBP3
hsa-miR-338-3p	GRIN2B
hsa-miR-338-3p	STK26
hsa-miR-338-3p	SLF2
hsa-miR-338-3p	ZNF595
hsa-miR-338-3p	B4GAT1
hsa-miR-338-3p	SUSD6
hsa-miR-338-3p	MTCL1
hsa-miR-338-3p	ADGRL3
hsa-miR-338-3p	SRCIN1
hsa-miR-338-3p	GPAT4
hsa-miR-338-3p	INTS6L
hsa-miR-338-3p	PLPP6
hsa-miR-338-3p	ADGRB2
hsa-miR-338-3p	MAP3K20
hsa-miR-338-3p	NSD2
hsa-miR-338-3p	GUCY1A1
hsa-miR-338-3p	ATP5MF
hsa-miR-338-3p	PALM2AKAP2
hsa-miR-338-3p	SEPTIN2
hsa-miR-338-3p	MACROH2A1
hsa-miR-338-3p	RO60
hsa-miR-338-3p	OGA
hsa-miR-338-3p	PACC1
hsa-miR-338-3p	ATP5MF-PTCD1
hsa-miR-338-3p	MARCHF7
hsa-miR-338-3p	GATD1
hsa-miR-338-3p	GATD3A
hsa-miR-338-3p	RETREG2
hsa-miR-338-3p	AARS1
hsa-miR-338-3p	H2AX
hsa-miR-338-3p	H3-3B
hsa-miR-338-3p	SARS1
hsa-miR-338-3p	ERG28
hsa-miR-338-3p	CAVIN1
hsa-miR-338-3p	VIRMA
hsa-miR-338-3p	KIFBP
hsa-miR-338-3p	MARCHF5
hsa-miR-338-3p	VXN
hsa-miR-338-3p	H2AC7
hsa-miR-338-3p	H2AC13
hsa-miR-338-3p	H2AC11
hsa-miR-338-3p	SNHG32
hsa-miR-338-3p	AC027601.1
hsa-miR-16-2-3p	CDK6
hsa-miR-16-2-3p	SLC16A1
hsa-miR-16-2-3p	VAMP3
hsa-miR-16-2-3p	ARRDC1
hsa-miR-16-2-3p	RNF138
hsa-miR-16-2-3p	PDCD4
hsa-miR-16-2-3p	CAND1
hsa-miR-16-2-3p	POGK
hsa-miR-16-2-3p	ZNF264
hsa-miR-16-2-3p	RARG
hsa-miR-16-2-3p	LMNB1
hsa-miR-16-2-3p	BTG3
hsa-miR-16-2-3p	RYK
hsa-miR-16-2-3p	LRRC58
hsa-miR-16-2-3p	NFIB
hsa-miR-16-2-3p	TJP1
hsa-miR-16-2-3p	CD44
hsa-miR-16-2-3p	PRRG4
hsa-miR-16-2-3p	BMPR2
hsa-miR-16-2-3p	GLCCI1
hsa-miR-16-2-3p	APAF1
hsa-miR-16-2-3p	MYC
hsa-miR-16-2-3p	MATR3
hsa-miR-16-2-3p	COL1A2
hsa-miR-16-2-3p	FBN1
hsa-miR-16-2-3p	SOCS3
hsa-miR-16-2-3p	SERBP1
hsa-miR-16-2-3p	SFPQ
hsa-miR-16-2-3p	CAV1
hsa-miR-16-2-3p	HADHB
hsa-miR-16-2-3p	PGRMC2
hsa-miR-16-2-3p	CTDSP2
hsa-miR-16-2-3p	INSIG2
hsa-miR-16-2-3p	IQGAP1
hsa-miR-16-2-3p	PIK3R1
hsa-miR-16-2-3p	NOTCH2
hsa-miR-16-2-3p	GAB1
hsa-miR-16-2-3p	HIF1A
hsa-miR-16-2-3p	VIM
hsa-miR-16-2-3p	RCOR1
hsa-miR-16-2-3p	MET
hsa-miR-16-2-3p	TGFBR3
hsa-miR-16-2-3p	HNRNPK
hsa-miR-16-2-3p	TP53BP2
hsa-miR-16-2-3p	CCND2
hsa-miR-16-2-3p	TRPS1
hsa-miR-16-2-3p	MBNL2
hsa-miR-16-2-3p	ZFP36
hsa-miR-16-2-3p	CAPRIN1
hsa-miR-16-2-3p	CXCR4
hsa-miR-16-2-3p	ATP2B1
hsa-miR-16-2-3p	FOS
hsa-miR-16-2-3p	AGO2
hsa-miR-16-2-3p	TBK1
hsa-miR-16-2-3p	SET
hsa-miR-16-2-3p	EIF4G2
hsa-miR-16-2-3p	TNRC6A
hsa-miR-16-2-3p	TNPO1
hsa-miR-16-2-3p	FOXJ3
hsa-miR-16-2-3p	DUSP2
hsa-miR-16-2-3p	BCL2L1
hsa-miR-16-2-3p	CCNJ
hsa-miR-16-2-3p	CLIC4
hsa-miR-16-2-3p	RAD21
hsa-miR-16-2-3p	NAT1
hsa-miR-16-2-3p	ABL2
hsa-miR-16-2-3p	ACADM
hsa-miR-16-2-3p	AGL
hsa-miR-16-2-3p	ARRB1
hsa-miR-16-2-3p	ATP2B4
hsa-miR-16-2-3p	B2M
hsa-miR-16-2-3p	CALM1
hsa-miR-16-2-3p	CCNG2
hsa-miR-16-2-3p	CD9
hsa-miR-16-2-3p	CD86
hsa-miR-16-2-3p	CDK1
hsa-miR-16-2-3p	CDH5
hsa-miR-16-2-3p	CLTC
hsa-miR-16-2-3p	COPB1
hsa-miR-16-2-3p	KLF6
hsa-miR-16-2-3p	CREBBP
hsa-miR-16-2-3p	CRYZ
hsa-miR-16-2-3p	CSNK2A2
hsa-miR-16-2-3p	CD55
hsa-miR-16-2-3p	DDX3X
hsa-miR-16-2-3p	DLAT
hsa-miR-16-2-3p	DLG2
hsa-miR-16-2-3p	DPYD
hsa-miR-16-2-3p	DYRK1A
hsa-miR-16-2-3p	E2F4
hsa-miR-16-2-3p	EMP1
hsa-miR-16-2-3p	FANCC
hsa-miR-16-2-3p	FDFT1
hsa-miR-16-2-3p	MTOR
hsa-miR-16-2-3p	KDSR
hsa-miR-16-2-3p	GABPA
hsa-miR-16-2-3p	GFPT1
hsa-miR-16-2-3p	GNAI1
hsa-miR-16-2-3p	GOLGA3
hsa-miR-16-2-3p	HAS2
hsa-miR-16-2-3p	HDGF
hsa-miR-16-2-3p	HNRNPA2B1
hsa-miR-16-2-3p	HNRNPU
hsa-miR-16-2-3p	HOXB3
hsa-miR-16-2-3p	HOXC13
hsa-miR-16-2-3p	DNAJA1
hsa-miR-16-2-3p	HSPA5
hsa-miR-16-2-3p	RBPJ
hsa-miR-16-2-3p	INSR
hsa-miR-16-2-3p	IREB2
hsa-miR-16-2-3p	IRF4
hsa-miR-16-2-3p	LDHA
hsa-miR-16-2-3p	LIG4
hsa-miR-16-2-3p	SMAD3
hsa-miR-16-2-3p	MAT2A
hsa-miR-16-2-3p	MBNL1
hsa-miR-16-2-3p	DNAJB9
hsa-miR-16-2-3p	MDM4
hsa-miR-16-2-3p	KMT2A
hsa-miR-16-2-3p	MN1
hsa-miR-16-2-3p	NDUFA9
hsa-miR-16-2-3p	OAZ1
hsa-miR-16-2-3p	PCBP1
hsa-miR-16-2-3p	PCNA
hsa-miR-16-2-3p	PLS3
hsa-miR-16-2-3p	PMP22
hsa-miR-16-2-3p	PON2
hsa-miR-16-2-3p	POU2F2
hsa-miR-16-2-3p	PPM1A
hsa-miR-16-2-3p	PPP1CB
hsa-miR-16-2-3p	PPP6C
hsa-miR-16-2-3p	PURA
hsa-miR-16-2-3p	RAB1A
hsa-miR-16-2-3p	RABGGTB
hsa-miR-16-2-3p	RAN
hsa-miR-16-2-3p	RAP1A
hsa-miR-16-2-3p	RBBP5
hsa-miR-16-2-3p	RLF
hsa-miR-16-2-3p	RPL15
hsa-miR-16-2-3p	RPL30
hsa-miR-16-2-3p	RPN1
hsa-miR-16-2-3p	SCD
hsa-miR-16-2-3p	SLC20A1
hsa-miR-16-2-3p	SSR1
hsa-miR-16-2-3p	MAP3K7
hsa-miR-16-2-3p	TOP2B
hsa-miR-16-2-3p	NR2C2
hsa-miR-16-2-3p	UBE2D3
hsa-miR-16-2-3p	VEGFC
hsa-miR-16-2-3p	WNT5A
hsa-miR-16-2-3p	YY1
hsa-miR-16-2-3p	YWHAE
hsa-miR-16-2-3p	ZNF708
hsa-miR-16-2-3p	ZNF33A
hsa-miR-16-2-3p	ZNF148
hsa-miR-16-2-3p	CSDE1
hsa-miR-16-2-3p	PXDN
hsa-miR-16-2-3p	TAF15
hsa-miR-16-2-3p	PICALM
hsa-miR-16-2-3p	AGPS
hsa-miR-16-2-3p	DEGS1
hsa-miR-16-2-3p	AKR1C3
hsa-miR-16-2-3p	SNX4
hsa-miR-16-2-3p	USP10
hsa-miR-16-2-3p	ATG12
hsa-miR-16-2-3p	SLC16A7
hsa-miR-16-2-3p	TRIP12
hsa-miR-16-2-3p	ITGBL1
hsa-miR-16-2-3p	HS2ST1
hsa-miR-16-2-3p	LPIN2
hsa-miR-16-2-3p	N4BP1
hsa-miR-16-2-3p	PSMD6
hsa-miR-16-2-3p	TBC1D4
hsa-miR-16-2-3p	MFN2
hsa-miR-16-2-3p	OXSR1
hsa-miR-16-2-3p	MED13
hsa-miR-16-2-3p	PPP4R1
hsa-miR-16-2-3p	RANBP9
hsa-miR-16-2-3p	EDIL3
hsa-miR-16-2-3p	SLC25A13
hsa-miR-16-2-3p	CD96
hsa-miR-16-2-3p	STAG1
hsa-miR-16-2-3p	ZBTB18
hsa-miR-16-2-3p	RPP40
hsa-miR-16-2-3p	SEC24A
hsa-miR-16-2-3p	CLPX
hsa-miR-16-2-3p	TCERG1
hsa-miR-16-2-3p	SUB1
hsa-miR-16-2-3p	YWHAQ
hsa-miR-16-2-3p	DNAJB4
hsa-miR-16-2-3p	PRSS23
hsa-miR-16-2-3p	GLMN
hsa-miR-16-2-3p	SEC23IP
hsa-miR-16-2-3p	AKAP11
hsa-miR-16-2-3p	PDCD10
hsa-miR-16-2-3p	ECD
hsa-miR-16-2-3p	MGAT4A
hsa-miR-16-2-3p	BTBD3
hsa-miR-16-2-3p	KDM4B
hsa-miR-16-2-3p	ZCCHC14
hsa-miR-16-2-3p	ATP11B
hsa-miR-16-2-3p	ARL6IP1
hsa-miR-16-2-3p	CAMSAP2
hsa-miR-16-2-3p	KLHL18
hsa-miR-16-2-3p	UBR4
hsa-miR-16-2-3p	KIAA0895
hsa-miR-16-2-3p	MED13L
hsa-miR-16-2-3p	COTL1
hsa-miR-16-2-3p	CBX5
hsa-miR-16-2-3p	RBFOX2
hsa-miR-16-2-3p	CORO1C
hsa-miR-16-2-3p	MTCH1
hsa-miR-16-2-3p	SLC39A6
hsa-miR-16-2-3p	SZRD1
hsa-miR-16-2-3p	HBP1
hsa-miR-16-2-3p	MAT2B
hsa-miR-16-2-3p	CCDC22
hsa-miR-16-2-3p	GRHL1
hsa-miR-16-2-3p	HP1BP3
hsa-miR-16-2-3p	TMED7
hsa-miR-16-2-3p	TXNDC12
hsa-miR-16-2-3p	PHF20
hsa-miR-16-2-3p	MEX3C
hsa-miR-16-2-3p	CDC40
hsa-miR-16-2-3p	UBR5
hsa-miR-16-2-3p	ZNF107
hsa-miR-16-2-3p	MBIP
hsa-miR-16-2-3p	SLC38A2
hsa-miR-16-2-3p	ANLN
hsa-miR-16-2-3p	ARL15
hsa-miR-16-2-3p	ZNHIT6
hsa-miR-16-2-3p	OTUD4
hsa-miR-16-2-3p	ZRANB1
hsa-miR-16-2-3p	AHI1
hsa-miR-16-2-3p	BCOR
hsa-miR-16-2-3p	TMEM38B
hsa-miR-16-2-3p	ARMC1
hsa-miR-16-2-3p	TMEM33
hsa-miR-16-2-3p	KLHL11
hsa-miR-16-2-3p	SEC61A2
hsa-miR-16-2-3p	VPS13D
hsa-miR-16-2-3p	PBRM1
hsa-miR-16-2-3p	MOB1A
hsa-miR-16-2-3p	PPP6R3
hsa-miR-16-2-3p	CDV3
hsa-miR-16-2-3p	THUMPD1
hsa-miR-16-2-3p	HIF1AN
hsa-miR-16-2-3p	SLC25A40
hsa-miR-16-2-3p	TM9SF3
hsa-miR-16-2-3p	ACKR3
hsa-miR-16-2-3p	ZSWIM6
hsa-miR-16-2-3p	PLEKHA1
hsa-miR-16-2-3p	MCUR1
hsa-miR-16-2-3p	MCCC2
hsa-miR-16-2-3p	CENPK
hsa-miR-16-2-3p	INF2
hsa-miR-16-2-3p	GIGYF1
hsa-miR-16-2-3p	NUCKS1
hsa-miR-16-2-3p	RMND5A
hsa-miR-16-2-3p	AHNAK
hsa-miR-16-2-3p	TMUB2
hsa-miR-16-2-3p	CDC73
hsa-miR-16-2-3p	COLGALT1
hsa-miR-16-2-3p	PHC3
hsa-miR-16-2-3p	FBXO11
hsa-miR-16-2-3p	KLHL15
hsa-miR-16-2-3p	CPEB4
hsa-miR-16-2-3p	C6orf62
hsa-miR-16-2-3p	SLC25A18
hsa-miR-16-2-3p	ARID5B
hsa-miR-16-2-3p	KIAA1109
hsa-miR-16-2-3p	DCUN1D5
hsa-miR-16-2-3p	GLYR1
hsa-miR-16-2-3p	MRFAP1
hsa-miR-16-2-3p	FMNL2
hsa-miR-16-2-3p	PCMTD1
hsa-miR-16-2-3p	KLHDC1
hsa-miR-16-2-3p	MSI2
hsa-miR-16-2-3p	CCSAP
hsa-miR-16-2-3p	UBLCP1
hsa-miR-16-2-3p	CD109
hsa-miR-16-2-3p	NEK7
hsa-miR-16-2-3p	SIK1
hsa-miR-16-2-3p	RNF38
hsa-miR-16-2-3p	USP54
hsa-miR-16-2-3p	GRASP
hsa-miR-16-2-3p	ZNF92
hsa-miR-16-2-3p	ZNF800
hsa-miR-16-2-3p	TMEM64
hsa-miR-16-2-3p	FBXO45
hsa-miR-16-2-3p	CYB561A3
hsa-miR-16-2-3p	LCLAT1
hsa-miR-16-2-3p	PAN3
hsa-miR-16-2-3p	FAM126B
hsa-miR-16-2-3p	ZNF678
hsa-miR-16-2-3p	IRF2BP2
hsa-miR-16-2-3p	PTAR1
hsa-miR-16-2-3p	TMEM189-UBE2V1
hsa-miR-16-2-3p	LYSMD1
hsa-miR-16-2-3p	FH
hsa-miR-16-2-3p	CSF2RB
hsa-miR-16-2-3p	HSD17B4
hsa-miR-16-2-3p	ALG11
hsa-miR-16-2-3p	SF3B1
hsa-miR-16-2-3p	WDR35
hsa-miR-16-2-3p	PRDM2
hsa-miR-16-2-3p	ZNF121
hsa-miR-16-2-3p	MSL1
hsa-miR-16-2-3p	ARPC4
hsa-miR-16-2-3p	ACOT9
hsa-miR-16-2-3p	SEC14L1
hsa-miR-16-2-3p	CEP170
hsa-miR-16-2-3p	GTPBP10
hsa-miR-16-2-3p	HS6ST2
hsa-miR-16-2-3p	HNRNPF
hsa-miR-16-2-3p	ZNF146
hsa-miR-16-2-3p	RGS4
hsa-miR-16-2-3p	GDI2
hsa-miR-16-2-3p	POSTN
hsa-miR-16-2-3p	ZNF507
hsa-miR-16-2-3p	AMFR
hsa-miR-16-2-3p	NUDT16
hsa-miR-16-2-3p	ZNF185
hsa-miR-16-2-3p	PDE7A
hsa-miR-16-2-3p	CPB1
hsa-miR-16-2-3p	PSMC3
hsa-miR-16-2-3p	SNRPE
hsa-miR-16-2-3p	VDAC1
hsa-miR-16-2-3p	B4GALT4
hsa-miR-16-2-3p	STK19
hsa-miR-16-2-3p	BRAF
hsa-miR-16-2-3p	COX6C
hsa-miR-16-2-3p	ETF1
hsa-miR-16-2-3p	ARPC2
hsa-miR-16-2-3p	MAP3K5
hsa-miR-16-2-3p	MFAP1
hsa-miR-16-2-3p	SPON1
hsa-miR-16-2-3p	TRIM27
hsa-miR-16-2-3p	MTX2
hsa-miR-16-2-3p	HSPA8
hsa-miR-16-2-3p	ELF2
hsa-miR-16-2-3p	RBBP6
hsa-miR-16-2-3p	SKP1
hsa-miR-16-2-3p	HNRNPH3
hsa-miR-16-2-3p	EMC2
hsa-miR-16-2-3p	DHRS7
hsa-miR-16-2-3p	SCFD1
hsa-miR-16-2-3p	POLR3K
hsa-miR-16-2-3p	TDP2
hsa-miR-16-2-3p	ZCCHC10
hsa-miR-16-2-3p	SCYL2
hsa-miR-16-2-3p	CAMK2N1
hsa-miR-16-2-3p	SUSD2
hsa-miR-16-2-3p	ZNF253
hsa-miR-16-2-3p	RBM25
hsa-miR-16-2-3p	SERF1A
hsa-miR-16-2-3p	NSD1
hsa-miR-16-2-3p	S100PBP
hsa-miR-16-2-3p	PLA2G12A
hsa-miR-16-2-3p	TMEM117
hsa-miR-16-2-3p	EXOSC6
hsa-miR-16-2-3p	ZNF431
hsa-miR-16-2-3p	CD200R1
hsa-miR-16-2-3p	TEX261
hsa-miR-16-2-3p	SDE2
hsa-miR-16-2-3p	YTHDF3
hsa-miR-16-2-3p	DCBLD1
hsa-miR-16-2-3p	C5orf51
hsa-miR-16-2-3p	ZNF714
hsa-miR-16-2-3p	EML5
hsa-miR-16-2-3p	FEM1B
hsa-miR-16-2-3p	ADSL
hsa-miR-16-2-3p	FER
hsa-miR-16-2-3p	RPS4X
hsa-miR-16-2-3p	LIPT1
hsa-miR-16-2-3p	METTL8
hsa-miR-16-2-3p	DLEU1
hsa-miR-16-2-3p	NCOA4
hsa-miR-16-2-3p	CNIH1
hsa-miR-16-2-3p	CYFIP1
hsa-miR-16-2-3p	ADGRL2
hsa-miR-16-2-3p	ERO1A
hsa-miR-16-2-3p	NSMCE3
hsa-miR-16-2-3p	DDIAS
hsa-miR-16-2-3p	NSD2
hsa-miR-16-2-3p	WASHC4
hsa-miR-16-2-3p	PCLAF
hsa-miR-16-2-3p	ATP5MC3
hsa-miR-16-2-3p	SEPTIN7
hsa-miR-16-2-3p	NIBAN2
hsa-miR-16-2-3p	ADSS2
hsa-miR-16-2-3p	OGA
hsa-miR-16-2-3p	TENT4A
hsa-miR-16-2-3p	LARS1
hsa-miR-16-2-3p	TASOR2
hsa-miR-16-2-3p	CAVIN2
hsa-miR-16-2-3p	KIFBP
hsa-miR-16-2-3p	ATP5IF1
hsa-miR-16-2-3p	OBI1
hsa-miR-16-2-3p	FAM241A
hsa-miR-16-2-3p	NOTCH2NLA
hsa-miR-16-2-3p	AC118549.1
hsa-let-7i-3p	UHMK1
hsa-let-7i-3p	SLC44A1
hsa-let-7i-3p	DHCR24
hsa-let-7i-3p	STOM
hsa-let-7i-3p	MATR3
hsa-let-7i-3p	SFPQ
hsa-let-7i-3p	ANKRD52
hsa-let-7i-3p	DICER1
hsa-let-7i-3p	ASS1
hsa-let-7i-3p	NACC1
hsa-let-7i-3p	AAMP
hsa-let-7i-3p	COL12A1
hsa-let-7i-3p	DSG2
hsa-let-7i-3p	RAPGEF1
hsa-let-7i-3p	HNRNPU
hsa-let-7i-3p	INSIG1
hsa-let-7i-3p	INSR
hsa-let-7i-3p	CD46
hsa-let-7i-3p	MGMT
hsa-let-7i-3p	HNRNPM
hsa-let-7i-3p	PLEC
hsa-let-7i-3p	POLE
hsa-let-7i-3p	PPP1R10
hsa-let-7i-3p	PPP3R1
hsa-let-7i-3p	MAP2K5
hsa-let-7i-3p	SGK1
hsa-let-7i-3p	SMARCD2
hsa-let-7i-3p	TFRC
hsa-let-7i-3p	TUB
hsa-let-7i-3p	SEMA3B
hsa-let-7i-3p	DDX39B
hsa-let-7i-3p	CDC42BPA
hsa-let-7i-3p	PEA15
hsa-let-7i-3p	RNMT
hsa-let-7i-3p	B4GALT5
hsa-let-7i-3p	TSC22D2
hsa-let-7i-3p	SMG7
hsa-let-7i-3p	CHAF1A
hsa-let-7i-3p	AP3S2
hsa-let-7i-3p	DDX17
hsa-let-7i-3p	IPO7
hsa-let-7i-3p	STAG2
hsa-let-7i-3p	PRRC2C
hsa-let-7i-3p	MED13L
hsa-let-7i-3p	KCNH3
hsa-let-7i-3p	LEMD3
hsa-let-7i-3p	SACS
hsa-let-7i-3p	HIPK2
hsa-let-7i-3p	PSAT1
hsa-let-7i-3p	BCOR
hsa-let-7i-3p	MEPCE
hsa-let-7i-3p	DPYSL5
hsa-let-7i-3p	FKBP10
hsa-let-7i-3p	KLHL15
hsa-let-7i-3p	TMEM25
hsa-let-7i-3p	MIDN
hsa-let-7i-3p	KCTD12
hsa-let-7i-3p	SOGA1
hsa-let-7i-3p	PAQR3
hsa-let-7i-3p	ZNF367
hsa-let-7i-3p	HNRNPUL2
hsa-let-7i-3p	PEX5
hsa-let-7i-3p	HLCS
hsa-let-7i-3p	U2AF2
hsa-let-7i-3p	UBA52
hsa-let-7i-3p	EFEMP1
hsa-let-7i-3p	TMPPE
hsa-let-7i-3p	PSMG4
hsa-let-7i-3p	TP53BP1
hsa-let-7i-3p	BRF1
hsa-let-7i-3p	ZNF134
hsa-let-7i-3p	SLIT2
hsa-let-7i-3p	PCSK1N
hsa-let-7i-3p	THG1L
hsa-let-7i-3p	HLA-DRA
hsa-let-7i-3p	USP35
hsa-let-7i-3p	RASGEF1B
hsa-let-7i-3p	CFAP69
hsa-let-7i-3p	FAAP20
hsa-let-7i-3p	TXNIP
hsa-let-7i-3p	DNAAF5
hsa-let-7i-3p	CERT1
hsa-let-7i-3p	CCN2
hsa-let-7i-3p	H3C1
hsa-let-7i-3p	AC093525.2
hsa-miR-491-3p	GBP3
hsa-miR-491-3p	RHOB
hsa-miR-491-3p	NLK
hsa-miR-491-3p	BIRC2
hsa-miR-491-3p	ZFP36L1
hsa-miR-491-3p	RCAN1
hsa-miR-491-3p	HNRNPA2B1
hsa-miR-491-3p	KPNA4
hsa-miR-491-3p	LAMP1
hsa-miR-491-3p	LSAMP
hsa-miR-491-3p	MEF2A
hsa-miR-491-3p	PCBP1
hsa-miR-491-3p	PURB
hsa-miR-491-3p	ZNF180
hsa-miR-491-3p	CUL3
hsa-miR-491-3p	EBAG9
hsa-miR-491-3p	TLK1
hsa-miR-491-3p	CCT5
hsa-miR-491-3p	EFR3A
hsa-miR-491-3p	RNF19A
hsa-miR-491-3p	ZNF107
hsa-miR-491-3p	CEP55
hsa-miR-491-3p	RIF1
hsa-miR-491-3p	GIMAP4
hsa-miR-491-3p	ASH1L
hsa-miR-491-3p	GCC1
hsa-miR-491-3p	CBLL1
hsa-miR-491-3p	UBTD2
hsa-miR-491-3p	SAMD8
hsa-miR-491-3p	ARL5B
hsa-miR-491-3p	ZNF493
hsa-miR-491-3p	SEPSECS
hsa-miR-491-3p	PNRC2
hsa-miR-491-3p	SAMD4B
hsa-miR-491-3p	IKZF5
hsa-miR-491-3p	MFN1
hsa-miR-491-3p	CEP95
hsa-miR-491-3p	NAP1L5
hsa-miR-491-3p	CBLB
hsa-miR-491-3p	RFX6
hsa-miR-491-3p	ZNF714

## Sheet: UP-Common-DEGs
Names	total	elements
Up genes common	111	G3BP1
		LAX1
		RUNX3
		BAZ1B
		SLC8A1
		CECR2
		SNX19
		PHF7
		VASH1
		PNPLA6
		AHR
		SKAP2
		BRD4
		SPCS3
		CTSB
		SH2B1
		IFNAR1
		SLC25A34
		RUNX1T1
		SIK2
		WSB1
		SREBF2
		SLC5A3
		BGN
		POU2F2
		C3orf62
		MYBL1
		BPNT1
		FLCN
		HNRNPA2B1
		TNRC6A
		ZFP36L1
		JADE2
		RALGPS2
		PPP1R9B
		GDF11
		CELF2
		SETD9
		NR2F6
		NEURL4
		GLS
		STK11
		MCUR1
		MRPS21
		CCDC71L
		COLGALT1
		CNOT3
		DNAL1
		P2RY11
		GAPDH
		UBR4
		AP1S1
		PLXNA3
		THEM6
		NDST1
		IRF1
		NRP1
		FASN
		MOB3C
		PROK2
		HIF3A
		WDR1
		PDXK
		ARMC8
		BCL9L
		TMEM165
		ZFP36L2
		SLC9A7
		OAS3
		CSK
		SLIT3
		SCD
		STAT3
		TPCN2
		MYH11
		SIPA1L3
		PFKFB3
		DCAF7
		DDA1
		STYX
		VARS2
		SRSF4
		SLC7A2
		PRPF4
		LYN
		BCL2L11
		LOXL2
		PRKG1
		NIN
		CCDC80
		SAP30
		DIAPH1
		ATRIP
		STK4
		PIGS
		POLR3H
		STAT2
		PTAFR
		TTN
		PKM
		ZNF431
		LAPTM5
		RHBDD3
		SNX24
		JUN
		CRISPLD2
		IL2RB
		FKBP1A
		NDUFS7
		AMD1
		STK17B

## Sheet: Down-Common-DEGs
Names	total	elements
Down genes common	129	HIC2
		TRIM33
		TET3
		PDCD4
		CEP170
		GATA6
		FBXO11
		RFX3
		CPEB3
		TMEM117
		MTR
		GRHL1
		TLK1
		MTMR12
		RCAN1
		BTBD9
		FOXN2
		NFAT5
		NRXN1
		RPS24
		PCDHGA4
		ZC2HC1A
		FBXO30
		EFEMP1
		TRIM24
		INPP5F
		BUB3
		RCOR1
		ZNF493
		FAM171B
		ATP9A
		LCLAT1
		WDFY3
		MDM2
		YRDC
		MYT1L
		WDR77
		TRIM11
		ARMCX1
		CCDC91
		PPP1CB
		ZNF121
		NUDT16L1
		ZNF585A
		IST1
		ATXN1L
		SSR1
		MAP3K7
		FZD3
		TBRG4
		DCN
		PLA2G12A
		SPRED2
		ZNF91
		ADNP2
		FBXL4
		BRAF
		HNRNPA1
		BRWD1
		DCAF17
		LZTS2
		LPP
		TOMM20
		MBNL2
		RAP1A
		ARVCF
		MATR3
		HOXC13
		AMBRA1
		IKZF5
		ATAD2B
		NGRN
		LAMP1
		ARHGEF12
		ARL5B
		CADM2
		MEF2A
		GPCPD1
		ARID5B
		DLL1
		STOX2
		ZNF92
		CDK6
		VANGL2
		PSMB2
		ZRANB1
		GRIN2B
		ADAM9
		APAF1
		STXBP5
		CREBZF
		ZBTB39
		CCNC
		GDPD1
		EIF4B
		CREB3L2
		PHIP
		SCYL2
		BRAP
		ZYG11B
		SLC7A5
		FUT9
		CALU
		WDR35
		SRSF1
		KIAA1549
		CCL28
		MICAL3
		GTPBP10
		HIF1AN
		XBP1
		ERCC6
		ZNF185
		LMO3
		SMC5
		MBIP
		NHSL1
		ZNF700
		DYRK1A
		ZNF431
		HIPK2
		SREK1
		UBR2
		SCAF11
		GIT2
		ZNF33A
		HIPK1
		ZNF678
		NADK2
