# Supplementary material for: Computational identification of putative mRNA-miRNA signatures in chemoresistant and metastatic triple-negative breast cancer
Source: Biochem Biophys Rep. 2026 Jun 4;46:102656. doi: 10.1016/j.bbrep.2026.102656 (PMC13254719; doi:10.1016/j.bbrep.2026.102656)
Supplement: Multimedia component 3 [file mmc3.xlsx]

## Sheet: Sheet1
Names	total	elements
Up genes multiMiR results	111	G3BP1
		LAX1
		RUNX3
		BAZ1B
		SLC8A1
		CECR2
		SNX19
		PHF7
		VASH1
		PNPLA6
		AHR
		SKAP2
		BRD4
		SPCS3
		CTSB
		SH2B1
		IFNAR1
		SLC25A34
		RUNX1T1
		SIK2
		WSB1
		SREBF2
		SLC5A3
		BGN
		POU2F2
		C3orf62
		MYBL1
		BPNT1
		FLCN
		HNRNPA2B1
		TNRC6A
		ZFP36L1
		JADE2
		RALGPS2
		PPP1R9B
		GDF11
		CELF2
		SETD9
		NR2F6
		NEURL4
		GLS
		STK11
		MCUR1
		MRPS21
		CCDC71L
		COLGALT1
		CNOT3
		DNAL1
		P2RY11
		GAPDH
		UBR4
		AP1S1
		PLXNA3
		THEM6
		NDST1
		IRF1
		NRP1
		FASN
		MOB3C
		PROK2
		HIF3A
		WDR1
		PDXK
		ARMC8
		BCL9L
		TMEM165
		ZFP36L2
		SLC9A7
		OAS3
		CSK
		SLIT3
		SCD
		STAT3
		TPCN2
		MYH11
		SIPA1L3
		PFKFB3
		DCAF7
		DDA1
		STYX
		VARS2
		SRSF4
		SLC7A2
		PRPF4
		LYN
		BCL2L11
		LOXL2
		PRKG1
		NIN
		CCDC80
		SAP30
		DIAPH1
		ATRIP
		STK4
		PIGS
		POLR3H
		STAT2
		PTAFR
		TTN
		PKM
		ZNF431
		LAPTM5
		RHBDD3
		SNX24
		JUN
		CRISPLD2
		IL2RB
		FKBP1A
		NDUFS7
		AMD1
		STK17B
